# Supplementary material for: Functional assays provide a robust tool for the clinical annotation of genetic variants of uncertain significance
Source: NPJ Genom Med. 2016 Mar 2;1:16001–. doi: 10.1038/npjgenmed.2016.1 (PMC5539989; doi:10.1038/npjgenmed.2016.1)
Supplement: Supplementary Table S1 [file npjgenmed20161-s3.xls]

## Sheet: Supp Table S1
Table S1
Exons 13/24 Context
Batch1_experiment1						Batch1_experiment2						Batch1_experiment3
Sample	Variant	Activity (% of control)	AVG	%		Sample	Variant	Activity (% of control)	AVG	%		Sample	Variant	Activity (% of control)	AVG	%
+ctrl	WT	178.155	180.919	100		+ctrl	WT	184.98	182.808	100		+ctrl	WT	194.087	195.919	100
	WT	185.321					WT	183.237					WT	196.147
	WT	179.282					WT	180.208					WT	197.523
-ctrl	M1775R	1.35566	1.37856	0.761976		-ctrl	M1775R	1.38788	1.36773	0.748175		-ctrl	M1775R	1.31373	1.32207	0.674803
	M1775R	1.42979					M1775R	1.35345					M1775R	1.32664
	M1775R	1.35023					M1775R	1.36185					M1775R	1.32584
14	H1402R	99.2572	98.8732	54.6504		14	H1402R	98.1955	100.257	54.843		14	H1402R	99.4887	102.26	52.1948
	H1402R	97.2791					H1402R	103.665					H1402R	109.276
	H1402R	100.083					H1402R	98.9123					H1402R	98.0142
15	L1404P	72.3353	71.9974	39.7953		15	L1404P	73.5845	70.8073	38.7331		15	L1404P	69.9543	69.7459	35.5993
	L1404P	69.7672					L1404P	69.2841					L1404P	71.1874
	L1404P	73.8898					L1404P	69.5534					L1404P	68.0959
16	I1405V	141.01	139.55	77.1336		16	I1405V	139.44	142.379	77.8845		16	I1405V	130.663	145.547	74.2891
	I1405V	136.273					I1405V	146.946					I1405V	153.757
	I1405V	141.366					I1405V	140.752					I1405V	152.22
17	A1416T	104.445	105.094	58.0887		17	A1416T	107.189	105.298	57.6001		17	A1416T	102.744	104.186	53.1781
	A1416T	102.408					A1416T	105.492					A1416T	109.226
	A1416T	108.428					A1416T	103.212					A1416T	100.588
18	E1419Q	211.362	214.042	118.308		18	E1419Q	210.545	211.319	115.596		18	E1419Q	228.632	221.593	113.104
	E1419Q	221.862					E1419Q	212.43					E1419Q	218.694
	E1419Q	208.903					E1419Q	210.983					E1419Q	217.454
19	P1430S	177.805	173.621	95.966		19	P1430S	163.138	166.293	90.9658		19	P1430S	177.543	184.906	94.3788
	P1430S	171.79					P1430S	164.968					P1430S	180.163
	P1430S	171.268					P1430S	170.773					P1430S	197.013
21	R1443Q	183.365	189.861	104.942		21	R1443Q	179.391	181.562	99.3182		21	R1443Q	192.655	201.15	102.67
	R1443Q	193.126					R1443Q	187.703					R1443Q	210.281
	R1443Q	193.092					R1443Q	177.592					R1443Q	200.514
22	S1448G	173.395	175.449	96.9763		22	S1448G	175.033	177.641	97.1735		22	S1448G	172.088	186.477	95.1807
	S1448G	177.533					S1448G	181.348					S1448G	200.908
	S1448G	175.418					S1448G	176.542					S1448G	186.437
23	S1448T	185.314	185.687	102.635		23	S1448T	190.686	181.965	99.5385		23	S1448T	190.987	195.433	99.7518
	S1448T	190.044					S1448T	182.727					S1448T	204.311
	S1448T	181.704					S1448T	172.481					S1448T	191.001
25	N1468H	202.16	203.212	112.322		25	N1468H	174.132	177.57	97.1348		25	N1468H	205.317	206.236	105.266
	N1468H	206.074					N1468H	184.513					N1468H	205.92
	N1468H	201.402					N1468H	174.066					N1468H	207.469
26	P1469S	179.436	182.219	100.718		26	P1469S	176.961	171.45	93.7869		26	P1469S	179.147	194.889	99.4742
	P1469S	184.853					P1469S	185.495					P1469S	205.207
	P1469S	182.368					P1469S	151.895					P1469S	200.312
27	E1470D	195.807	201.805	111.544		27	E1470D	194.615	186.437	101.985		27	E1470D	213.429	198.6	101.368
	E1470D	206.377					E1470D	182.935					E1470D	188.497
	E1470D	203.231					E1470D	181.76					E1470D	193.874
28	S1484T	189.35	191.626	105.918		28	S1484T	185.892	182.586	99.8785		28	S1484T	187.174	191.501	97.745
	S1484T	193.886					S1484T	184.213					S1484T	180.576
	S1484T	191.642					S1484T	177.654					S1484T	206.753
29	T1485I	243.078	255.49	141.217		29	T1485I	194.606	200.324	109.582		29	T1485I	222.789	225.323	115.008
	T1485I	258.669					T1485I	200.775					T1485I	226.304
	T1485I	264.722					T1485I	205.592					T1485I	226.875
Batch2_experiment1						Batch2_experiment2						Batch2_experiment3
Sample	Variant	Activity (% of control)	AVG	%		Sample	Variant	Activity (% of control)	AVG	%		Sample	Variant	Activity (% of control)	AVG	%
+ctrl	WT	167.238	163.838	100		+ctrl	WT	172.482	184.608	100		+ctrl	WT	204.326	207.241	100
	WT	160.513					WT	189.102					WT	207.042
	WT	163.763					WT	192.241					WT	210.354
-ctrl	M1775R	1.04063	1.02858	0.6278		-ctrl	M1775R	1.22181	1.30194	0.705246		-ctrl	M1775R	1.27587	1.37559	0.663761
	M1775R	1.00265					M1775R	1.38248					M1775R	1.34181
	M1775R	1.04245					M1775R	1.30154					M1775R	1.50908
13	M1400I	123.13	124.367	75.9085		13	M1400I	129.57	137.908	74.7028		13	M1400I	150.113	151.822	73.2585
	M1400I	125.502					M1400I	137.983					M1400I	159.321
	M1400I	124.469					M1400I	146.17					M1400I	146.031
12	M1400T	130.786	124.666	76.091		12	M1400T	121.866	128.563	69.641		12	M1400T	138.228	143.625	69.3035
	M1400T	123.66					M1400T	135.411					M1400T	148.364
	M1400T	119.553					M1400T	128.412					M1400T	144.283
11	M1400V	128.255	132.503	80.8745		11	M1400V	126.873	142.75	77.3258		11	M1400V	154.388	152.934	73.7952
	M1400V	131.451					M1400V	149.469					M1400V	156.632
	M1400V	137.804					M1400V	151.908					M1400V	147.783
20	I1432L	217.408	189.458	115.637		20	I1432L	221.874	207.148	112.21		20	I1432L	223.263	222.746	107.482
	I1432L	174.521					I1432L	201.192					I1432L	230.164
	I1432L	176.445					I1432L	198.379					I1432L	214.812
24	E1462K	127.957	133.789	81.659		24	E1462K	141.374	145.458	78.7929		24	E1462K	165.622	169.225	81.6564
	E1462K	138.233					E1462K	151.238					E1462K	167.767
	E1462K	135.177					E1462K	143.763					E1462K	174.287
31	E1494K	132.403	134.247	81.9384		31	E1494K	149.185	149.447	80.9534		31	E1494K	161.998	163.613	78.9483
	E1494K	133.995					E1494K	151.192					E1494K	164.415
	E1494K	136.342					E1494K	147.964					E1494K	164.426
32	R1495K	137.067	140.887	85.9916		32	R1495K	160.637	163.206	88.4069		32	R1495K	178.702	178.827	86.2894
	R1495K	145.393					R1495K	166.966					R1495K	176.837
	R1495K	140.202					R1495K	162.017					R1495K	180.942
33	S1497A	158.596	160.302	97.8417		33	S1497A	172.746	180.985	98.0372		33	S1497A	208.721	203.733	98.3074
	S1497A	163.996					S1497A	181.655					S1497A	196.059
	S1497A	158.315					S1497A	188.554					S1497A	206.42
34	P1502S	146.588	159.964	97.6354		34	P1502S	174.745	184.667	100.032		34	P1502S	194.97	195.45	94.3103
	P1502S	178.918					P1502S	209.062					P1502S	193.458
	P1502S	154.386					P1502S	170.196					P1502S	197.921
35	R1507T	199.949	203.93	124.47		35	R1507T	215.49	223.821	121.241		35	R1507T	260.461	268.227	129.428
	R1507T	209.131					R1507T	223.585					R1507T	284.051
	R1507T	202.709					R1507T	232.39					R1507T	260.17
36	S1512C	220.254	234.832	143.332		36	S1512C	249.807	257.396	139.428		36	S1512C	309.487	308.736	148.975
	S1512C	245.442					S1512C	264.663					S1512C	315.155
	S1512C	238.802					S1512C	257.718					S1512C	301.567
37	L1517F	218.163	216.603	132.205		37	L1517F	239.806	240.705	130.387		37	L1517F	266.426	276.509	133.424
	L1517F	219.178					L1517F	245.729					L1517F	282.425
	L1517F	212.468					L1517F	236.58					L1517F	280.677
38	Y1522C	124.022	125.314	76.4861		38	Y1522C	134.232	140.174	75.9304		38	Y1522C	155.207	153.917	74.2698
	Y1522C	125.989					Y1522C	140.471					Y1522C	160.131
	Y1522C	125.929					Y1522C	145.819					Y1522C	146.415
39	E1527K	119.709	129.988	79.3391		39	E1527K	128.773	145.785	78.9698		39	E1527K	152.429	151.719	73.209
	E1527K	118.198					E1527K	135.065					E1527K	151.28
	E1527K	152.057					E1527K	173.516					E1527K	151.448
Batch3_experiment1						Batch3_experiment2						Batch3_experiment3
Sample	Variant	Activity (% of control)	AVG	%		Sample	Variant	Activity (% of control)	AVG	%		Sample	Variant	Activity (% of control)	AVG	%
+ctrl	WT	165.652	166.415	100		+ctrl	WT	132.494	131.421	100		+ctrl	WT	130.381	139.537	100
	WT	171.592					WT	130.747					WT	147.776
	WT	162					WT	131.022					WT	140.454
-ctrl	M1775R	0.728376	0.699564	0.420374		-ctrl	M1775R	0.574656	0.570709	0.434261		-ctrl	M1775R	0.593195	0.614356	0.440282
	M1775R	0.703959					M1775R	0.573409					M1775R	0.607578
	M1775R	0.666358					M1775R	0.564061					M1775R	0.642295
40	L1539P	151.256	146.161	87.8292		40	L1539P	114.808	117.587	89.4741		40	L1539P	116.455	121.725	87.235
	L1539P	144.054					L1539P	119.702					L1539P	121.919
	L1539P	143.172					L1539P	118.253					L1539P	126.801
41	S1542C	219.843	223.052	134.034		41	S1542C	172.815	181.102	137.803		41	S1542C	176.073	186.218	133.454
	S1542C	229.791					S1542C	181.976					S1542C	193.387
	S1542C	219.524					S1542C	188.516					S1542C	189.195
42	P1544L	256.939	264.514	158.949		42	P1544L	205.145	208.666	158.777		42	P1544L	220.49	232.538	166.65
	P1544L	266.004					P1544L	210.971					P1544L	242.417
	P1544L	270.6					P1544L	209.883					P1544L	234.707
43	D1546Y	372.557	380.114	228.414		43	D1546Y	303.783	298.186	226.894		43	D1546Y	323.413	329.886	236.414
	D1546Y	386.835					D1546Y	298.2					D1546Y	337.019
	D1546Y	380.95					D1546Y	292.575					D1546Y	329.225
44	T1548M	236.937	236.857	142.329		44	T1548M	186.717	189.265	144.014		44	T1548M	199.88	202.629	145.215
	T1548M	237.598					T1548M	190.012					T1548M	203.206
	T1548M	236.035					T1548M	191.065					T1548M	204.8
45	T1550I	279.228	283.281	170.226		45	T1550I	211.598	217.097	165.193		45	T1550I	243.37	252.285	180.801
	T1550I	286.698					T1550I	224.685					T1550I	261.563
	T1550I	283.916					T1550I	215.009					T1550I	251.921
46	L1553M	167.784	165.633	99.53		46	L1553M	132.6	132.919	101.14		46	L1553M	144.794	146.854	105.244
	L1553M	167.222					L1553M	132.037					L1553M	148.042
	L1553M	161.892					L1553M	134.12					L1553M	147.726
47	D1557H	180.753	177.116	106.431		47	D1557H	143.23	146.578	111.534		47	D1557H	165.955	164.392	117.812
	D1557H	173.835					D1557H	147.912					D1557H	162.947
	D1557H	176.761					D1557H	148.593					D1557H	164.273
48	E1559K	122.584	120.883	72.6398		48	E1559K	97.9622	99.1193	75.4214		48	E1559K	107.165	110.854	79.4445
	E1559K	119.687					E1559K	100.902					E1559K	113.397
	E1559K	120.379					E1559K	98.4939					E1559K	112.001
49	E1559Q	180.836	180.168	108.264		49	E1559Q	135.707	137.595	104.698		49	E1559Q	151.522	156.476	112.14
	E1559Q	177.593					E1559Q	139.592					E1559Q	157.815
	E1559Q	182.074					E1559Q	137.487					E1559Q	160.092
50	T1561I	341.734	341.893	205.447		50	T1561I	264.486	264.19	201.026		50	T1561I	300.268	294.151	210.805
	T1561I	340.243					T1561I	265.046					T1561I	287.382
	T1561I	343.703					T1561I	263.038					T1561I	294.802
51	P1562L	382.569	382.187	229.66		51	P1562L	311.175	305.937	232.792		51	P1562L	322.774	329.531	236.16
	P1562L	382.741					P1562L	303.687					P1562L	339.269
	P1562L	381.252					P1562L	302.95					P1562L	326.549
52	I1568V	141.849	145.176	87.2376		52	I1568V	107.312	113.298	86.2099		52	I1568V	119.037	120.379	86.2704
	I1568V	146.586					I1568V	117.486					I1568V	122.759
	I1568V	147.093					I1568V	115.094					I1568V	119.342
53	L1570F	230.169	229.658	138.003		53	L1570F	179.582	181.358	137.998		53	L1570F	213.908	209.911	150.434
	L1570F	228.707					L1570F	186.437					L1570F	210.667
	L1570F	230.097					L1570F	178.055					L1570F	205.156
Batch4_experiment1						Batch4_experiment2						Batch4_experiment3
Sample	Variant	Activity (% of control)	AVG	%		Sample	Variant	Activity (% of control)	AVG	%		Sample	Variant	Activity (% of control)	AVG	%
+ctrl	WT	141.766	141.49	100		+ctrl	WT	151.175	155.005	100		+ctrl	WT	167.417	169.277	100
	WT	143.624					WT	154.526					WT	177.997
	WT	139.081					WT	159.315					WT	162.416
-ctrl	M1775R	0.754181	0.750842	0.530667		-ctrl	M1775R	0.955956	0.957791	0.617909		-ctrl	M1775R	0.880032	0.920092	0.543543
	M1775R	0.773871					M1775R	0.956217					M1775R	0.907346
	M1775R	0.724473					M1775R	0.961199					M1775R	0.972898
54	F1571S	73.1616	71.9871	50.8779		54	F1571S	80.7944	78.9629	50.9421		54	F1571S	85.3597	84.6303	49.9952
	F1571S	70.6761					F1571S	78.5507					F1571S	85.5473
	F1571S	72.1237					F1571S	77.5435					F1571S	82.9838
55	P1575H	131.156	131.423	92.8851		55	P1575H	142.778	143.153	92.354		55	P1575H	151.395	156.276	92.3198
	P1575H	128.192					P1575H	143.09					P1575H	155.383
	P1575H	134.922					P1575H	143.592					P1575H	162.05
56	S1577P	144.396	151.085	106.781		56	S1577P	167.852	167.868	108.298		56	S1577P	179.671	180.321	106.524
	S1577P	154.46					S1577P	172.985					S1577P	187.474
	S1577P	154.399					S1577P	162.767					S1577P	173.817
57	D1578G	139.924	141.67	100.127		57	D1578G	157.523	156.764	101.135		57	D1578G	171.8	176.255	104.123
	D1578G	140.293					D1578G	156.216					D1578G	176.31
	D1578G	144.793					D1578G	156.552					D1578G	180.656
58	P1579A	133.173	138.251	97.7107		58	P1579A	145.496	150.779	97.2738		58	P1579A	161.512	164.813	97.3629
	P1579A	141.453					P1579A	151.864					P1579A	167.475
	P1579A	140.127					P1579A	154.978					P1579A	165.451
59	S1580F	268.26	266.164	188.115		59	S1580F	300.761	302.508	195.16		59	S1580F	321.095	322.902	190.754
	S1580F	266.835					S1580F	300.772					S1580F	336.868
	S1580F	263.397					S1580F	305.99					S1580F	310.743
61	A1584S	143.868	142.142	100.461		61	A1584S	157.3	157.556	101.645		61	A1584S	186.116	185.009	109.294
	A1584S	140.451					A1584S	158.635					A1584S	183.661
	A1584S	142.106					A1584S	156.733					A1584S	185.249
62	R1589C	173.106	173.467	122.6		62	R1589C	180.161	184.986	119.342		62	R1589C	217.03	213.695	126.24
	R1589C	172.505					R1589C	184.05					R1589C	208.914
	R1589C	174.792					R1589C	190.748					R1589C	215.142
63	R1589H	161.818	165.156	116.726		63	R1589H	180.364	179.823	116.011		63	R1589H	195.91	200.525	118.46
	R1589H	169.485					R1589H	178.344					R1589H	206.447
	R1589H	164.166					R1589H	180.762					R1589H	199.219
64	S1596L	185.375	173.81	122.843		64	S1596L	199.455	206.858	133.452		64	S1596L	204.42	222.748	131.588
	S1596L	179.788					S1596L	209.102					S1596L	234.224
	S1596L	156.267					S1596L	212.017					S1596L	229.602
65	T1597A	137.089	140.166	99.0639		65	T1597A	153.051	156.447	100.93		65	T1597A	174.077	172.914	102.148
	T1597A	141.824					T1597A	159.839					T1597A	166.995
	T1597A	141.583					T1597A	156.451					T1597A	177.668
66	L1600F	328.651	341.516	241.371		66	L1600F	366.753	362.844	234.085		66	L1600F	402.089	420.752	248.559
	L1600F	343.794					L1600F	357.191					L1600F	435.008
	L1600F	352.103					L1600F	364.589					L1600F	425.16
67	K1601E	165.101	170.019	120.163		67	K1601E	186.276	190.971	123.203		67	K1601E	210.747	207.855	122.79
	K1601E	171.631					K1601E	191.942					K1601E	202.256
	K1601E	173.324					K1601E	194.696					K1601E	210.561
68	Q1604R	131.998	131.12	92.6706		68	Q1604R	147.481	148.276	95.6586		68	Q1604R	154.062	158.906	93.8735
	Q1604R	131.658					Q1604R	152.423					Q1604R	164.112
	Q1604R	129.703					Q1604R	144.923					Q1604R	158.545
Batch5_experiment1						Batch5_experiment2						Batch5_experiment3
Sample	Variant	Activity (% of control)	AVG	%		Sample	Variant	Activity (% of control)	AVG	%		Sample	Variant	Activity (% of control)	AVG	%
+ctrl	WT	156.719	155.273	100		+ctrl	WT	112.847	105.942	100		+ctrl	WT	246.746	252.716	100
	WT	150.789					WT	105.198					WT	251.321
	WT	158.312					WT	99.7816					WT	260.083
-ctrl	M1775R	0.881484	0.853602	0.549741		-ctrl	M1775R	0.627079	0.665187	0.627876		-ctrl	M1775R	2.16385	2.23113	0.88286
	M1775R	0.837221					M1775R	0.681459					M1775R	2.1965
	M1775R	0.8421					M1775R	0.687022					M1775R	2.33305
69	L1605V	141.706	147.2	94.8004		69	L1605V	113.751	113.521	107.154		69	L1605V	375.501	370.519	146.615
	L1605V	151.228					L1605V	113.759					L1605V	373.776
	L1605V	148.665					L1605V	113.054					L1605V	362.28
70	K1606E	166.403	172.053	110.806		70	K1606E	212.82	224.653	212.052		70	K1606E	316.33	317.103	125.478
	K1606E	176.161					K1606E	238.64					K1606E	316.555
	K1606E	173.595					K1606E	222.499					K1606E	318.425
71	A1608V	159.143	159.957	103.016		71	A1608V	113.791	115.536	109.055		71	A1608V	298.347	305.982	121.077
	A1608V	158.365					A1608V	116.981					A1608V	305.759
	A1608V	162.364					A1608V	115.836					A1608V	313.839
73	A1615D	150.814	150.031	96.6237		73	A1615D	102.374	104.637	98.7676		73	A1615D	294.19	301.301	119.225
	A1615D	149.248					A1615D	106.899					A1615D	308.412
	A1615D	151.38					A1615D	102.555					A1615D	298.101
72	A1615T	153.102	155.466	100.124		72	A1615T	197.795	195.05	184.11		72	A1615T	311.59	317.912	125.798
	A1615T	157.637					A1615T	195.895					A1615T	325.83
	A1615T	155.658					A1615T	191.459					A1615T	316.316
74	A1623G	151.261	150.314	96.806		74	A1623G	166.152	166.033	156.721		74	A1623G	288.508	289.437	114.53
	A1623G	150.226					A1623G	165.298					A1623G	291.404
	A1623G	149.454					A1623G	166.65					A1623G	288.397
75	M1628I	136.627	139.568	89.8851		75	M1628I	197.026	199.498	188.309		75	M1628I	301.51	306.125	121.134
	M1628I	141.444					M1628I	208.753					M1628I	302.428
	M1628I	140.631					M1628I	192.716					M1628I	314.436
78	A1641T	121.719	126.677	81.5833		78	A1641T	180.871	176.277	166.389		78	A1641T	271.359	279.847	110.736
	A1641T	130.986					A1641T	176.025					A1641T	278.488
	A1641T	127.326					A1641T	171.934					A1641T	289.695
79	R1645G	156.367	151.272	97.4229		79	R1645G	200.641	200.944	189.673		79	R1645G	358.781	353.202	139.762
	R1645G	147.792					R1645G	204.486					R1645G	352.521
	R1645G	149.657					R1645G	197.706					R1645G	348.306
82	R1645S	145.395	142.946	92.0608		82	R1645S	200.567	199.211	188.037		82	R1645S	385.888	388.714	153.814
	R1645S	140.722					R1645S	201.823					R1645S	397.731
	R1645S	142.721					R1645S	195.243					R1645S	382.523
81	R1645T	147.808	152.27	98.0658		81	R1645T	190.827	189.148	178.539		81	R1645T	433.82	417.256	165.108
	R1645T	156.77					R1645T	192.142					R1645T	411.215
	R1645T	152.233					R1645T	184.475					R1645T	406.733
83	N1647K	127.604	130.051	83.756		83	N1647K	90.6381	88.951	83.9617		83	N1647K	392.718	387.247	153.234
	N1647K	133.667					N1647K	87.9558					N1647K	385.843
	N1647K	128.882					N1647K	88.259					N1647K	383.179
84	M1652K	0.996839	0.919795	0.592371		84	M1652K	0.607067	0.638724	0.602898		84	M1652K	1.72904	2.15303	0.851955
	M1652K	0.872076					M1652K	0.658552					M1652K	2.32846
	M1652K	0.890469					M1652K	0.650552					M1652K	2.4016
85	T1691K	0.641541	0.638329	0.4111		85	T1691K	0.683167	0.671753	0.634074		85	T1691K	1.71348	1.71591	0.678985
	T1691K	0.643919					T1691K	0.654791					T1691K	1.68856
	T1691K	0.629526					T1691K	0.677301					T1691K	1.74567
Batch6_experiment1						Batch6_experiment2						Batch6_experiment3
Sample	Variant	Activity (% of control)	AVG	%		Sample	Variant	Activity (% of control)	AVG	%		Sample	Variant	Activity (% of control)	AVG	%
+ctrl	WT	79.0512	78.2147	100		+ctrl	WT	109.141	107.528	100		+ctrl	WT	127.704	128.664	100
	WT	79.1					WT	109.741					WT	126.716
	WT	76.4928					WT	103.702					WT	131.572
-ctrl	M1775R	0.913171	1.00908	1.29014		-ctrl	M1775R	0.907439	0.924064	0.85937		-ctrl	M1775R	1.04797	1.21652	0.945501
	M1775R	1.04426					M1775R	1.00379					M1775R	1.23531
	M1775R	1.06982					M1775R	0.860965					M1775R	1.36627
87	C1697Y	1.04404	1.0662	1.36317		87	C1697Y	0.853061	0.866355	0.805701		87	C1697Y	1.16732	1.2339	0.959009
	C1697Y	1.0661					C1697Y	0.920296					C1697Y	1.20456
	C1697Y	1.08844					C1697Y	0.825707					C1697Y	1.32981
86	V1696L	107.896	103.236	131.99		86	V1696L	65.6371	64.0601	59.5752		86	V1696L	123.702	117.157	91.0564
	V1696L	101.301					V1696L	64.8697					V1696L	114.689
	V1696L	100.51					V1696L	61.6734					V1696L	113.078
88	R1699P	86.1879	87.9424	112.437		88	R1699P	56.5146	56.0628	52.1378		88	R1699P	104.334	106.899	83.0844
	R1699P	85.6655					R1699P	55.1469					R1699P	108.67
	R1699P	91.9737					R1699P	56.5269					R1699P	107.695
90	T1720I	132.056	129.684	165.805		90	T1720I	109.086	109.976	102.277		90	T1720I	199.341	200.456	155.799
	T1720I	127.311					T1720I	110.867					T1720I	201.571
	T1720I	129.59					T1720I	109.058					T1720I	213.545
93	P1776H	244.204	239.19	305.812		93	P1776H	146.682	143.107	133.088		93	P1776H	277.281	284.352	221.004
	P1776H	238.15					P1776H	141.433					P1776H	278.357
	P1776H	235.215					P1776H	141.206					P1776H	297.418
98	A1789T	0.949623	0.97835	1.25085		98	A1789T	0.771101	0.828197	0.770214		98	A1789T	1.51679	1.58866	1.23474
	A1789T	1.00385					A1789T	0.872611					A1789T	1.57101
	A1789T	0.981581					A1789T	0.840878					A1789T	1.67819
99	V1791L	159.912	154.597	197.657		99	V1791L	70.115	81.3056	75.6134		99	V1791L	172.719	182.435	141.792
	V1791L	150.575					V1791L	85.2996					V1791L	188.739
	V1791L	153.303					V1791L	88.5022					V1791L	185.848
100	V1804A	187.136	191.621	244.993		100	V1804A	109.318	110.076	102.37		100	V1804A	226.195	222.135	172.648
	V1804A	199.03					V1804A	112.272					V1804A	219.225
	V1804A	188.696					V1804A	108.64					V1804A	220.985
105	L1844P	104.008	102.378	130.894		105	L1844P	85.4683	82.7017	76.9117		105	L1844P	172.631	164.35	127.736
	L1844P	102.394					L1844P	82.3846					L1844P	156.781
	L1844P	100.732					L1844P	80.2521					L1844P	163.639
101	N1819Y	343.965	339.404	433.939		101	N1819Y	201.488	194.876	181.233		101	N1819Y	461.049	454.916	353.57
	N1819Y	348.624					N1819Y	198.56					N1819Y	457.465
	N1819Y	325.622					N1819Y	184.581					N1819Y	446.235
106	I1858L	175.717	176.233	225.319		106	I1858L	132.137	140.006	130.204		106	I1858L	215.157	212.885	165.458
	I1858L	179.978					I1858L	131.311					I1858L	214.162
	I1858L	173.002					I1858L	156.571					I1858L	209.337
107	H1860P	180.436	182.512	233.348		107	H1860P	150.033	153.34	142.605		107	H1860P	213.456	218.625	169.919
	H1860P	185.617					H1860P	156.666					H1860P	215.375
	H1860P	181.483					H1860P	153.32					H1860P	227.042
108	H1862L	244.968	236.374	302.212		108	H1862L	345.106	334.989	311.536		108	H1862L	486.336	495.876	385.404
	H1862L	232.449					H1862L	330.118					H1862L	506.341
	H1862L	231.705					H1862L	329.743					H1862L	494.95
Batch7_experiment1						Batch7_experiment2						Batch7_experiment3
Sample	Variant	Activity (% of control)	AVG	%		Sample	Variant	Activity (% of control)	AVG	%		Sample	Variant	Activity (% of control)	AVG	%
+ctrl	WT	174.147	181.354	100		+ctrl	WT	160.346	158.577	100		+ctrl	WT	188.624	189.636	100
	WT	188.039					WT	155.236					WT	188.776
	WT	181.876					WT	160.148					WT	191.508
-ctrl	M1775R	1.08337	1.07162	0.5909		-ctrl	M1775R	0.938496	0.897994	0.566283		-ctrl	M1775R	1.05711	1.05168	0.554581
	M1775R	1.04296					M1775R	0.86786					M1775R	1.0693
	M1775R	1.08854					M1775R	0.887625					M1775R	1.02864
30	S1486C	213.831	209.395	115.462		30	S1486C	176.65	177.583	111.986		30	S1486C	211.549	213.005	112.323
	S1486C	212.791					S1486C	177.156					S1486C	215.333
	S1486C	201.563					S1486C	178.943					S1486C	212.134
60	S1580Y	287.444	293.421	161.794		60	S1580Y	259.551	262.413	165.48		60	S1580Y	312.647	312.279	164.673
	S1580Y	302.899					S1580Y	262.83					S1580Y	313.116
	S1580Y	289.92					S1580Y	264.857					S1580Y	311.073
76	S1631N	173.364	182.629	100.703		76	S1631N	152.639	151.587	95.5924		76	S1631N	186.057	185.812	97.9834
	S1631N	185.67					S1631N	151.141					S1631N	184.954
	S1631N	188.853					S1631N	150.983					S1631N	186.424
77	P1637L	192.22	200.387	110.495		77	P1637L	183.158	181.272	114.312		77	P1637L	211.176	214.409	113.063
	P1637L	206.688					P1637L	185.506					P1637L	216.766
	P1637L	202.254					P1637L	175.152					P1637L	215.284
80	R1645M	156.091	157.206	86.6843		80	R1645M	139.691	142.012	89.5542		80	R1645M	169.189	166.61	87.8581
	R1645M	160.53					R1645M	140.384					R1645M	165.478
	R1645M	154.996					R1645M	145.962					R1645M	165.163
89	G1706E	1.14715	1.16691	0.643441		89	G1706E	0.938105	0.945408	0.596182		89	G1706E	1.15022	1.13437	0.598184
	G1706E	1.14331					G1706E	0.956691					G1706E	1.14357
	G1706E	1.21027					G1706E	0.941427					G1706E	1.10932
91	H1746Y	27.3934	26.8097	14.7831		91	H1746Y	23.0937	22.1649	13.9774		91	H1746Y	24.3753	23.4645	12.3735
	H1746Y	26.5268					H1746Y	21.6826					H1746Y	23.3375
	H1746Y	26.509					H1746Y	21.7183					H1746Y	22.6808
92	G1748D	1.10938	1.12496	0.62031		92	G1748D	0.954425	0.927958	0.585179		92	G1748D	1.10408	1.08864	0.57407
	G1748D	1.11786					G1748D	0.939854					G1748D	1.09248
	G1748D	1.14764					G1748D	0.889595					G1748D	1.06937
94	M1783T	57.8517	57.8444	31.8958		94	M1783T	47.3957	48.0433	30.2965		94	M1783T	52.5464	53.6686	28.3009
	M1783T	57.2542					M1783T	49.3385					M1783T	55.2141
	M1783T	58.4273					M1783T	47.3958					M1783T	53.2454
95	C1787S	138.772	143.807	79.2964		95	C1787S	127.231	129.109	81.4171		95	C1787S	139.428	141.634	74.6876
	C1787S	149.393					C1787S	127.706					C1787S	143.471
	C1787S	143.257					C1787S	132.39					C1787S	142.004
102	A1823T	181.557	178.767	98.5734		102	A1823T	156.219	155.589	98.116		102	A1823T	183.065	185.204	97.663
	A1823T	182.97					A1823T	154.508					A1823T	184.471
	A1823T	171.774					A1823T	156.041					A1823T	188.075
103	V1833M	4.6863	4.68842	2.58523		103	V1833M	4.02665	4.03653	2.54547		103	V1833M	4.09971	4.16014	2.19376
	V1833M	4.63632					V1833M	3.97831					V1833M	4.17741
	V1833M	4.74263					V1833M	4.10461					V1833M	4.20332
104	R1835Q	204.643	208.966	115.225		104	R1835Q	181.108	178.064	112.289		104	R1835Q	215.2	215.941	113.872
	R1835Q	210					R1835Q	180.519					R1835Q	216.566
	R1835Q	212.255					R1835Q	172.566					R1835Q	216.059
Batch8_experiment1						Batch8_experiment2						Batch8_experiment3
Sample	Variant	Activity (% of control)	AVG	%		Sample	Variant	Activity (% of control)	AVG	%		Sample	Variant	Activity (% of control)	AVG	%
+ctrl	WT	300.693	297.333	100		+ctrl	WT	295.211	296.195	100		+ctrl	WT	292.442	294.208	100
	WT	293.887					WT	289.875					WT	287.883
	WT	297.42					WT	303.498					WT	302.299
-ctrl	M1775R	2.23641	2.19755	0.739087		-ctrl	M1775R	2.23139	2.19685	0.74169		-ctrl	M1775R	2.14757	2.10559	0.715679
	M1775R	2.20058					M1775R	2.17771					M1775R	2.04817
	M1775R	2.15566					M1775R	2.18144					M1775R	2.12102
96	G1788D	76.298	74.4115	25.0263		96	G1788D	79.9821	80.2267	27.0858		96	G1788D	79.6792	82.4873	28.0371
	G1788D	74.3866					G1788D	78.5992					G1788D	85.4429
	G1788D	72.5498					G1788D	82.0989					G1788D	82.3398
97	C1787S/G1788D	2.33718	2.31056	0.777095		97	C1787S/G1788D	2.22004	2.33373	0.787903		97	C1787S/G1788D	2.19108	2.23447	0.759485
	C1787S/G1788D	2.30919					C1787S/G1788D	2.39852					C1787S/G1788D	2.22812
	C1787S/G1788D	2.28532					C1787S/G1788D	2.38262					C1787S/G1788D	2.2842
Exons 11/24 Context
Batch9_experiment1						Batch9_experiment2						Batch9_experiment3
Sample	Variant	Activity (% of control)	AVG	%		Sample	Variant	Activity (% of control)	AVG	%		Sample	Variant	Activity (% of control)	AVG	%
+ctrl	WT	78.4991	89.9306	100		+ctrl	WT	24.2736	30.9349	100		+ctrl	WT	31.7065	44.8126	100
	WT	107.266					WT	27.4095					WT	43.6976
	WT	84.0267					WT	33.2089					WT	60.536
	WT						WT	38.8476					WT	43.3103
-ctrl	M1775R	1.82174	2.64389	2.93992		-ctrl	M1775R	3.66229	3.99286	12.9073		-ctrl	Y1853X	0.55872	0.647126	1.44407
	M1775R	3.38046					M1775R	3.79575					Y1853X	0.572341
	M1775R	2.72946					M1775R	4.10338					Y1853X	0.64715
	M1775R						M1775R	4.41003					Y1853X	0.810292
1	L1317F	63.0839	71.1395	79.105		1	L1317F	25.7356	31.7686	102.695		1	L1317F	34.7944	52.7896	117.801
	L1317F	66.7499					L1317F	31.4318					L1317F	46.0646
	L1317F	83.5848					L1317F	27.6786					L1317F	95.3239
	L1317F						L1317F	42.2284					L1317F	34.9756
2	K1322E	76.4293	74.0295	82.3185		2	K1322E	58.5391	62.9548	203.507		2	K1322E	51.965	61.8154	137.942
	K1322E	69.9752					K1322E	55.7551					K1322E	52.9525
	K1322E	75.6839					K1322E	50.9466					K1322E	71.794
	K1322E						K1322E	86.5785					K1322E	70.5499
3	E1352K	48.8513	54.937	61.0882		3	E1352K	18.2831	22.6142	73.1024		3	E1352K	22.7869	35.2789	78.7253
	E1352K	46.0904					E1352K	22.4591					E1352K	27.8282
	E1352K	69.8692					E1352K	25.0761					E1352K	42.5016
	E1352K						E1352K	24.6383					E1352K	47.9988
4	S1360G	32.3788	48.0487	53.4287		4	S1360G	24.5803	31.3548	101.357		4	S1360G	40.1314	45.1449	100.742
	S1360G	53.4631					S1360G	29.561					S1360G	47.683
	S1360G	58.3041					S1360G	39.4081					S1360G	56.6389
	S1360G						S1360G	31.87					S1360G	36.1264
6	C1372Y	59.2338	75.2535	83.6795		6	C1372Y	22.9691	33.5363	108.409		6	C1372Y	60.508	48.7702	108.831
	C1372Y	75.7698					C1372Y	37.25					C1372Y	44.4961
	C1372Y	90.7569					C1372Y	38.3946					C1372Y	39.4931
	C1372Y						C1372Y	35.5314					C1372Y	50.5834
5	S1370F	104.205	109.591	121.862		5	S1370F	42.2594	58.6562	189.612		5	S1370F	61.5619	69.9646	156.127
	S1370F	128.121					S1370F	61.708					S1370F	69.8385
	S1370F	96.4475					S1370F	72.5983					S1370F	81.8169
	S1370F						S1370F	58.0591					S1370F	66.6411
7	D1381Y	149.835	140.319	156.031		7	D1381Y	56.1897	55.5215	179.479		7	D1381Y	50.7476	66.3266	148.009
	D1381Y	134.024					D1381Y	54.8282					D1381Y	62.8599
	D1381Y	137.099					D1381Y	54.9284					D1381Y	75.6117
	D1381Y						D1381Y	56.1395					D1381Y	76.0873
8	Q1388L	139.644	129.682	144.202		8	Q1388L	47.7627	52.0671	168.312		8	Q1388L	48.4436	58.1513	129.765
	Q1388L	127.844					Q1388L	48.4496					Q1388L	51.3025
	Q1388L	121.557					Q1388L	52.3378					Q1388L	68.2951
	Q1388L						Q1388L	59.7181					Q1388L	64.5638
9	T1394I	117.486	115.628	128.574		9	T1394I	32.1755	45.4238	146.837		9	T1394I	49.7542	57.418	128.129
	T1394I	111.114					T1394I	48.0832					T1394I	40.8077
	T1394I	118.283					T1394I	52.7959					T1394I	63.5548
	T1394I						T1394I	48.6405					T1394I	75.5554
10	Q1395R	62.9934	64.3087	71.5093		10	Q1395R	24.1613	30.044	97.1202		10	Q1395R	25.1635	31.85	71.0738
	Q1395R	67.0741					Q1395R	32.2426					Q1395R	25.711
	Q1395R	62.8586					Q1395R	33.7183					Q1395R	38.1462
	Q1395R						Q1395R	30.0538					Q1395R	38.3793
