# Supplementary material for: Functional assays provide a robust tool for the clinical annotation of genetic variants of uncertain significance
Source: NPJ Genom Med. 2016 Mar 2;1:16001–. doi: 10.1038/npjgenmed.2016.1 (PMC5539989; doi:10.1038/npjgenmed.2016.1)
Supplement: Supplementary Table S2 [file npjgenmed20161-s4.xls]

## Sheet: Supp Table S2
Table S2
#	Exon	DNA Variant (HGVS)	Protein Variant (HGVS)	Region	Context (aa range)	VarCall PrDel	fClass
1	exon11	c.3951G>C	p.L1317F	Disordered	1315-1863	0.013	2
2	exon11	c.3964A>G	p.K1322E	Disordered	1315-1863	0.006	2
3	exon11	c.4054G>A	p.E1352K	Disordered	1315-1863	0.042	2
4	exon11	c.4078A>G	p.S1360G	Disordered	1315-1863	0.026	2
5	exon12	c.4109C>T	p.S1370F	Disordered	1315-1863	0.005	2
6	exon12	c.4115G>A	p.C1372Y	Disordered	1315-1863	0.01	2
7	exon12	c.4141G>T	p.D1381Y	Disordered	1315-1863	0.004	2
8	exon12	c.4163A>T	p.Q1388L	Disordered	1315-1863	0.004	2
9	exon12	c.4181C>T	p.T1394I	Coiled-coil	1315-1863	0.005	2
10	exon12	c.4184A>G	p.Q1395R	Coiled-coil	1315-1863	0.021	2
11	exon13	c.4198A>G	p.M1400V	Coiled-coil	1396-1863	0.009	2
12	exon13	c.4199T>C	p.M1400T	Coiled-coil	1396-1863	0.014	2
13	exon13	c.4200G>C	p.M1400I	Coiled-coil	1396-1863	0.011	2
14	exon13	c.4205A>G	p.H1402R	Coiled-coil	1396-1863	0.027	2
15	exon13	c.4211T>C	p.L1404P	Coiled-coil	1396-1863	0.137	3
16	exon13	c.4213A>G	p.I1405V	Coiled-coil	1396-1863	0.01	2
17	exon13	c.4246G>A	p.A1416T	Coiled-coil	1396-1863	0.026	2
18	exon13	c.4255G>C	p.E1419Q	Coiled-coil	1396-1863	0.005	2
19	exon13	c.4288C>T	p.P1430S	Disordered	1396-1863	0.007	2
20	exon13	c.4294A>C	p.I1432L	Disordered	1396-1863	0.005	2
21	exon13	c.4328G>A	p.R1443Q	Disordered	1396-1863	0.006	2
22	exon13	c.4342A>G	p.S1448G	Disordered	1396-1863	0.007	2
23	exon13	c.4343G>C	p.S1448T	Disordered	1396-1863	0.006	2
24	exon14	c.4384G>A	p.E1462K	Disordered	1396-1863	0.01	2
25	exon14	c.4402A>C	p.N1468H	Disordered	1396-1863	0.006	2
26	exon14	c.4405C>T	p.P1469S	Disordered	1396-1863	0.006	2
27	exon14	c.4410A>T	p.E1470D	Disordered	1396-1863	0.005	2
28	exon14	c.4450T>A	p.S1484T	Disordered	1396-1863	0.005	2
29	exon14	c.4454C>T	p.T1485I	Disordered	1396-1863	0.005	2
30	exon14	c.4456A>T	p.S1486C	Disordered	1396-1863	0.006	2
31	exon14	c.4480G>A	p.E1494K	Disordered	1396-1863	0.01	2
32	exon14	c.4484G>A	p.R1495K	Disordered	1396-1863	0.007	2
33	exon15	c.4489T>G	p.S1497A	Disordered	1396-1863	0.006	2
34	exon15	c.4504C>T	p.P1502S	Disordered	1396-1863	0.006	2
35	exon15	c.4520G>C	p.R1507T	Disordered	1396-1863	0.005	2
36	exon15	c.4534A>T	p.S1512C	Disordered	1396-1863	0.005	2
37	exon15	c.4549C>T	p.L1517F	Disordered	1396-1863	0.005	2
38	exon15	c.4565A>G	p.Y1522C	Disordered	1396-1863	0.009	2
39	exon15	c.4579G>A	p.E1527K	Disordered	1396-1863	0.011	2
40	exon15	c.4616T>C	p.L1539P	Disordered	1396-1863	0.016	2
41	exon15	c.4625C>G	p.S1542C	Disordered	1396-1863	0.006	2
42	exon15	c.4631C>T	p.P1544L	Disordered	1396-1863	0.005	2
43	exon15	c.4636G>T	p.D1546Y	Disordered	1396-1863	0.006	2
44	exon15	c.4643C>T	p.T1548M	Disordered	1396-1863	0.006	2
45	exon15	c.4649C>T	p.T1550I	Disordered	1396-1863	0.005	2
46	exon15	c.4657T>A	p.L1553M	Disordered	1396-1863	0.009	2
47	exon15	c.4669G>C	p.D1557H	Disordered	1396-1863	0.008	2
48	exon15	c.4675G>A	p.E1559K	Disordered	1396-1863	0.024	2
49	exon15	c.4675G>C	p.E1559Q	Disordered	1396-1863	0.009	2
50	exon16	c.4682C>T	p.T1561I	Disordered	1396-1863	0.005	2
51	exon16	c.4685C>T	p.P1562L	Disordered	1396-1863	0.006	2
52	exon16	c.4702A>G	p.I1568V	Disordered	1396-1863	0.015	2
53	exon16	c.4708C>T	p.L1570F	Disordered	1396-1863	0.005	2
54	exon16	c.4712T>C	p.F1571S	Disordered	1396-1863	0.087	3
55	exon16	c.4724C>A	p.P1575H	Disordered	1396-1863	0.01	2
56	exon16	c.4729T>C	p.S1577P	Disordered	1396-1863	0.007	2
57	exon16	c.4733A>G	p.D1578G	Disordered	1396-1863	0.008	2
58	exon16	c.4735C>G	p.P1579A	Disordered	1396-1863	0.009	2
59	exon16	c.4739C>T	p.S1580F	Disordered	1396-1863	0.005	2
60	exon16	c.4739C>A	p.S1580Y	Disordered	1396-1863	0.011	2
61	exon16	c.4750G>T	p.A1584S	Disordered	1396-1863	0.007	2
62	exon16	c.4765C>T	p.R1589C	Disordered	1396-1863	0.005	2
63	exon16	c.4766G>A	p.R1589H	Disordered	1396-1863	0.006	2
64	exon16	c.4787C>T	p.S1596L	Disordered	1396-1863	0.006	2
65	exon16	c.4789A>G	p.T1597A	Disordered	1396-1863	0.008	2
66	exon16	c.4800G>C	p.L1600F	Disordered	1396-1863	0.009	2
67	exon16	c.4801A>G	p.K1601E	Disordered	1396-1863	0.006	2
68	exon16	c.4811A>G	p.Q1604R	Disordered	1396-1863	0.009	2
69	exon16	c.4813T>G	p.L1605V	Disordered	1396-1863	0.007	2
70	exon16	c.4816A>G	p.K1606E	Disordered	1396-1863	0.005	2
71	exon16	c.4823C>T	p.A1608V	Disordered	1396-1863	0.007	2
72	exon16	c.4843G>A	p.A1615T	Disordered	1396-1863	0.006	2
73	exon16	c.4844C>A	p.A1615D	Disordered	1396-1863	0.008	2
74	exon16	c.4868C>G	p.A1623G	Disordered	1396-1863	0.006	2
75	exon16	c.4884G>T	p.M1628I	Disordered	1396-1863	0.005	2
76	exon16	c.4892G>A	p.S1631N	Disordered	1396-1863	0.005	2
77	exon16	c.4910C>T	p.P1637L	Disordered	1396-1863	0.006	2
78	exon16	c.4921G>A	p.A1641T	Disordered	1396-1863	0.007	2
79	exon16	c.4933A>G	p.R1645G	BRCT1	1396-1863	0.005	2
80	exon16	c.4934G>T	p.R1645M	BRCT1	1396-1863	0.005	2
81	exon16	c.4934G>C	p.R1645T	BRCT1	1396-1863	0.005	2
82	exon16	c.4935G>C	p.R1645S	BRCT1	1396-1863	0.006	2
83#	exon16	c.4941C>A	p.N1647K	BRCT1	1396-1863	0.01	2
84	exon16	c.4955T>A	p.M1652K	BRCT1	1396-1863	1	5
85	exon17	c.5072C>A	p.T1691K	BRCT1	1396-1863	1	5
86#	exon18	c.5086G>C	p.V1696L	BRCT1	1396-1863	0.135	3
87	exon18	c.5090G>A	p.C1697Y	BRCT1	1396-1863	1	5
88	exon18	c.5096G>C	p.R1699P	BRCT1	1396-1863	0.052	3
89#	exon18	c.5117G>A	p.G1706E	BRCT1	1396-1863	1	5
90	exon19	c.5159C>T	p.T1720I	BRCT1	1396-1863	0.006	2
91	exon20	c.5236C>T	p.H1746Y	BRCT Linker	1396-1863	0.831	3
92	exon20	c.5243G>A	p.G1748D	BRCT Linker	1396-1863	1	5
93	exon21	c.5327C>A	p.P1776H	BRCT2	1396-1863	0.005	2
94#	exon22	c.5348T>C	p.M1783T	BRCT2	1396-1863	0.198	3
95#	exon22	c.5359T>A	p.C1787S	BRCT2	1396-1863	0.006	2
96#	exon22	c.5363G>A	p.G1788D	BRCT2	1396-1863	0.118	3
97	exon22	c.5359T>A c.5363G>A	p.C1787S p.G1788D	BRCT2	1396-1863	1	5
98	exon22	c.5365G>A	p.A1789T	BRCT2	1396-1863	1	5
99	exon22	c.5371G>T	p.V1791L	BRCT2	1396-1863	0.009	2
100	exon23	c.5411T>C	p.V1804A	BRCT2	1396-1863	0.006	2
101	exon23	c.5455A>T	p.N1819Y	BRCT2	1396-1863	0.009	2
102#	exon23	c.5467G>A	p.A1823T	BRCT2	1396-1863	0.005	2
103#	exon23	c.5497G>A	p.V1833M	BRCT2	1396-1863	0.971	4
104	exon24	c.5504G>A	p.R1835Q	BRCT2	1396-1863	0.011	2
105#	exon23	c.5531T>C	p.L1844P	BRCT2	1396-1863	0.005	2
106	exon24	c.5572A>C	p.I1858L	Disordered	1396-1863	0.006	2
107	exon24	c.5579A>C	p.H1860P	Disordered	1396-1863	0.005	2
108	exon24	c.5585A>T	p.H1862L	Disordered	1396-1863	0.013	2
# Indicates a variant retest.
