# Supplementary material for: Functional assays provide a robust tool for the clinical annotation of genetic variants of uncertain significance
Source: NPJ Genom Med. 2016 Mar 2;1:16001–. doi: 10.1038/npjgenmed.2016.1 (PMC5539989; doi:10.1038/npjgenmed.2016.1)
Supplement: Supplementary Table S3 [file npjgenmed20161-s5.xls]

## Sheet: Supp Table S3
Table S3
Date	variant	ratio	keep	outlier	aa_construct	set	this_study	IARC	new14
2000-01-26	M1775R	1.66	1	0	aa1560to1863	1	1	5	0
2000-01-26	M1775R	1.7	1	0	aa1560to1863	1	1	5	0
2000-01-26	M1775R	1.8	1	0	aa1560to1863	1	1	5	0
2000-01-26	M1775R	1.83	1	0	aa1560to1863	1	1	5	0
2000-01-26	R1699W	6.34	1	0	aa1560to1863	1	0	5	0
2000-01-26	R1699W	7.06	1	0	aa1560to1863	1	0	5	0
2000-01-26	R1699W	7.76	1	0	aa1560to1863	1	0	5	0
2000-01-26	R1699W	8.76	1	0	aa1560to1863	1	0	5	0
2000-01-26	WT	23.5	1	0	aa1560to1863	1	1	0	0
2000-01-26	WT	39.76	1	0	aa1560to1863	1	1	0	0
2000-01-26	WT	52.39	1	0	aa1560to1863	1	1	0	0
2000-01-26	WT	63.64	1	0	aa1560to1863	1	1	0	0
2000-01-27	M1775R	2.23	1	0	aa1560to1863	1	1	5	0
2000-01-27	M1775R	2.36	1	0	aa1560to1863	1	1	5	0
2000-01-27	M1775R	2.39	1	0	aa1560to1863	1	1	5	0
2000-01-27	M1775R	2.44	1	0	aa1560to1863	1	1	5	0
2000-01-27	R1699W	7.45	1	0	aa1560to1863	1	0	5	0
2000-01-27	R1699W	7.92	1	0	aa1560to1863	1	0	5	0
2000-01-27	R1699W	8.39	1	0	aa1560to1863	1	0	5	0
2000-01-27	R1699W	8.95	1	0	aa1560to1863	1	0	5	0
2000-01-27	WT	11.87	1	0	aa1560to1863	1	1	0	0
2000-01-27	WT	12.84	1	0	aa1560to1863	1	1	0	0
2000-01-27	WT	14.27	1	0	aa1560to1863	1	1	0	0
2000-01-27	WT	14.74	1	0	aa1560to1863	1	1	0	0
2000-02-03	M1775R	1.15451	1	0	aa1560to1863	1	1	5	0
2000-02-03	M1775R	1.17454	1	0	aa1560to1863	1	1	5	0
2000-02-03	M1775R	1.25968	1	0	aa1560to1863	1	1	5	0
2000-02-03	M1775R	1.34886	1	0	aa1560to1863	1	1	5	0
2000-02-03	R1699W	2.67153	1	0	aa1560to1863	1	0	5	0
2000-02-03	R1699W	2.8864	1	0	aa1560to1863	1	0	5	0
2000-02-03	R1699W	3.03823	1	0	aa1560to1863	1	0	5	0
2000-02-03	R1699W	3.34383	1	0	aa1560to1863	1	0	5	0
2000-02-03	WT	10.1571	1	0	aa1560to1863	1	1	0	0
2000-02-03	WT	10.2216	1	0	aa1560to1863	1	1	0	0
2000-02-03	WT	10.3692	1	0	aa1560to1863	1	1	0	0
2000-02-03	WT	10.9124	1	0	aa1560to1863	1	1	0	0
2000-03-16	A1669S	9.42726	1	0	aa1560to1863	1	0	0	0
2000-03-16	A1669S	10.7246	1	0	aa1560to1863	1	0	0	0
2000-03-16	A1669S	11.923	1	0	aa1560to1863	1	0	0	0
2000-03-16	C1697R	0.968108	1	0	aa1560to1863	1	0	0	0
2000-03-16	C1697R	0.996679	1	0	aa1560to1863	1	0	0	0
2000-03-16	C1697R	1.02653	1	0	aa1560to1863	1	0	0	0
2000-03-16	D1692N	7.81627	1	0	aa1560to1863	1	0	0	0
2000-03-16	D1692N	9.75444	1	0	aa1560to1863	1	0	0	0
2000-03-16	D1692N	11.5804	1	0	aa1560to1863	1	0	0	0
2000-03-16	M1775R	0.714102	1	0	aa1560to1863	1	1	5	0
2000-03-16	M1775R	0.725237	1	0	aa1560to1863	1	1	5	0
2000-03-16	M1775R	0.781133	1	0	aa1560to1863	1	1	5	0
2000-03-16	R1699Q	1.69433	1	0	aa1560to1863	1	0	5	0
2000-03-16	R1699Q	1.71009	1	0	aa1560to1863	1	0	5	0
2000-03-16	R1699Q	1.82275	1	0	aa1560to1863	1	0	5	0
2000-03-16	R1699W	2.65311	1	0	aa1560to1863	1	0	5	0
2000-03-16	R1699W	2.74471	1	0	aa1560to1863	1	0	5	0
2000-03-16	R1699W	2.93899	1	0	aa1560to1863	1	0	5	0
2000-03-16	S1715N	1.31728	1	0	aa1560to1863	1	0	0	0
2000-03-16	S1715N	1.53739	1	0	aa1560to1863	1	0	0	0
2000-03-16	S1715N	1.63137	1	0	aa1560to1863	1	0	0	0
2000-03-16	S1715R	1.06402	1	0	aa1560to1863	1	0	5	0
2000-03-16	S1715R	1.463	1	0	aa1560to1863	1	0	5	0
2000-03-16	S1715R	1.59576	1	0	aa1560to1863	1	0	5	0
2000-03-16	V1665M	12.2	1	0	aa1560to1863	1	0	0	0
2000-03-16	V1665M	13.47	1	0	aa1560to1863	1	0	0	0
2000-03-16	V1665M	14.1718	1	0	aa1560to1863	1	0	0	0
2000-03-16	V1688del	1.27415	0	0	aa1560to1863	1	0	0	0
2000-03-16	V1688del	1.42104	0	0	aa1560to1863	1	0	0	0
2000-03-16	V1688del	1.55678	0	0	aa1560to1863	1	0	0	0
2000-03-16	W1837X	1.21652	0	0	aa1560to1863	1	0	0	0
2000-03-16	W1837X	1.59105	0	0	aa1560to1863	1	0	0	0
2000-03-16	W1837X	1.76113	0	0	aa1560to1863	1	0	0	0
2000-03-16	WT	8.81133	1	0	aa1560to1863	1	1	0	0
2000-03-16	WT	9.21364	1	0	aa1560to1863	1	1	0	0
2000-03-16	WT	9.88932	1	0	aa1560to1863	1	1	0	0
2000-03-16	Y1853X	0.91205	1	0	aa1560to1863	1	0	0	0
2000-03-16	Y1853X	1.02369	1	0	aa1560to1863	1	0	0	0
2000-03-16	Y1853X	1.04464	1	0	aa1560to1863	1	0	0	0
2000-07-28	A1752P	1.1	1	0	aa1560to1863	2	0	0	0
2000-07-28	A1752P	1.4	1	0	aa1560to1863	2	0	0	0
2000-07-28	A1752P	1.5	1	0	aa1560to1863	2	0	0	0
2000-07-28	M1775R	0.5	1	0	aa1560to1863	2	1	5	0
2000-07-28	M1775R	0.8	1	0	aa1560to1863	2	1	5	0
2000-07-28	M1775R	0.9	1	0	aa1560to1863	2	1	5	0
2000-07-28	WT	17.8	1	0	aa1560to1863	2	1	0	0
2000-07-28	WT	20.9	1	0	aa1560to1863	2	1	0	0
2000-07-28	WT	24.4	1	0	aa1560to1863	2	1	0	0
2000-07-28	Y1853X	0.2	1	0	aa1560to1863	2	0	0	0
2000-07-28	Y1853X	0.3	1	0	aa1560to1863	2	0	0	0
2000-07-28	Y1853X	0.3	1	0	aa1560to1863	2	0	0	0
2001-04-02	R1699W	4.48989	1	0	aa1560to1863	1	0	5	0
2001-04-02	R1699W	4.7386	1	0	aa1560to1863	1	0	5	0
2001-04-02	R1699W	4.95166	1	0	aa1560to1863	1	0	5	0
2001-04-02	WT	27.496	1	0	aa1560to1863	1	1	0	0
2001-04-02	WT	31.5015	1	0	aa1560to1863	1	1	0	0
2001-04-02	WT	34.6558	1	0	aa1560to1863	1	1	0	0
2002-05-14	A1708E	0.838143	0	0	aa1396to1863	1	0	5	0
2002-05-14	A1708E	0.874544	0	0	aa1396to1863	1	0	5	0
2002-05-14	A1708E	0.99778	0	0	aa1396to1863	1	0	5	0
2002-05-14	A1752P	1.00428	0	0	aa1396to1863	1	0	0	0
2002-05-14	A1752P	1.14314	0	0	aa1396to1863	1	0	0	0
2002-05-14	A1752P	1.15021	0	0	aa1396to1863	1	0	0	0
2002-05-14	G1706A	1.96794	0	1	aa1396to1863	1	1	1	0
2002-05-14	G1706A	2.16433	0	1	aa1396to1863	1	1	1	0
2002-05-14	G1706A	2.5137	0	1	aa1396to1863	1	1	1	0
2002-05-14	H1402Y	69.8574	0	0	aa1396to1863	1	0	1	0
2002-05-14	H1402Y	72.5536	0	0	aa1396to1863	1	0	1	0
2002-05-14	H1402Y	76.6188	0	0	aa1396to1863	1	0	1	0
2002-05-14	H1421Y	18.7454	0	1	aa1396to1863	1	0	0	0
2002-05-14	H1421Y	36.3355	0	0	aa1396to1863	1	0	0	0
2002-05-14	H1421Y	48.7162	0	0	aa1396to1863	1	0	0	0
2002-05-14	L1407P	11.8311	0	0	aa1396to1863	1	1	0	0
2002-05-14	L1407P	15.9537	0	0	aa1396to1863	1	1	0	0
2002-05-14	L1407P	17.0145	0	0	aa1396to1863	1	1	0	0
2002-05-14	M1689R	2.27338	0	0	aa1396to1863	1	0	4	0
2002-05-14	M1689R	2.74343	0	0	aa1396to1863	1	0	4	0
2002-05-14	M1689R	3.00936	0	0	aa1396to1863	1	0	4	0
2002-05-14	M1775R	0.98765	0	0	aa1396to1863	1	1	5	0
2002-05-14	M1775R	1.07573	0	0	aa1396to1863	1	1	5	0
2002-05-14	M1775R	1.109	0	0	aa1396to1863	1	1	5	0
2002-05-14	S1512I	27.38	0	0	aa1396to1863	1	0	1	0
2002-05-14	S1512I	37.5977	0	0	aa1396to1863	1	0	1	0
2002-05-14	S1512I	79.3317	0	1	aa1396to1863	1	0	1	0
2002-05-14	S1613G	33.1261	0	0	aa1396to1863	1	1	1	0
2002-05-14	S1613G	36.2314	0	0	aa1396to1863	1	1	1	0
2002-05-14	S1613G	36.503	0	0	aa1396to1863	1	1	1	0
2002-05-14	WT	16.6619	0	0	aa1396to1863	1	1	0	0
2002-05-14	WT	17.3713	0	0	aa1396to1863	1	1	0	0
2002-05-14	WT	30.1987	0	0	aa1396to1863	1	1	0	0
2002-05-14	Y1769X	0.686417	0	0	aa1396to1863	1	0	0	0
2002-05-14	Y1769X	0.77019	0	0	aa1396to1863	1	0	0	0
2002-05-14	Y1769X	0.851692	0	0	aa1396to1863	1	0	0	0
2002-05-14	Y1853X	0.885708	0	0	aa1396to1863	1	0	0	0
2002-05-14	Y1853X	1.09579	0	0	aa1396to1863	1	0	0	0
2002-05-14	Y1853X	1.12339	0	0	aa1396to1863	1	0	0	0
2002-06-01	R1699W	0.82	1	0	aa1396to1863	1	0	5	0
2002-06-01	R1699W	1.14	1	0	aa1396to1863	1	0	5	0
2002-06-01	R1699W	1.18	1	0	aa1396to1863	1	0	5	0
2002-06-01	R1699W	1.22	1	0	aa1396to1863	1	0	5	0
2002-06-01	WT	4.47	1	0	aa1396to1863	1	1	0	0
2002-06-01	WT	4.73	1	0	aa1396to1863	1	1	0	0
2002-06-01	WT	4.9	1	0	aa1396to1863	1	1	0	0
2002-06-01	WT	4.95	1	0	aa1396to1863	1	1	0	0
2002-06-02	R1699W	3.24	1	0	aa1396to1863	1	0	5	0
2002-06-02	R1699W	3.96	1	0	aa1396to1863	1	0	5	0
2002-06-02	R1699W	4.09	1	0	aa1396to1863	1	0	5	0
2002-06-02	R1699W	4.39	1	0	aa1396to1863	1	0	5	0
2002-06-02	WT	10.72	1	0	aa1396to1863	1	1	0	0
2002-06-02	WT	13.72	1	0	aa1396to1863	1	1	0	0
2002-06-02	WT	13.99	1	0	aa1396to1863	1	1	0	0
2002-06-02	WT	14.42	1	0	aa1396to1863	1	1	0	0
2002-06-15	R1699W	2.02	1	0	aa1396to1863	1	0	5	0
2002-06-15	R1699W	2.04	1	0	aa1396to1863	1	0	5	0
2002-06-15	R1699W	2.47	1	0	aa1396to1863	1	0	5	0
2002-06-15	R1699W	2.47	1	0	aa1396to1863	1	0	5	0
2002-06-15	WT	6.7	1	0	aa1396to1863	1	1	0	0
2002-06-15	WT	7.43	1	0	aa1396to1863	1	1	0	0
2002-06-15	WT	7.9	1	0	aa1396to1863	1	1	0	0
2002-06-15	WT	8.77	1	0	aa1396to1863	1	1	0	0
2002-06-16	R1699W	2.19	1	0	aa1396to1863	1	0	5	0
2002-06-16	R1699W	2.27	1	0	aa1396to1863	1	0	5	0
2002-06-16	R1699W	2.27	1	0	aa1396to1863	1	0	5	0
2002-06-16	R1699W	2.38	1	0	aa1396to1863	1	0	5	0
2002-06-16	WT	7.11	1	0	aa1396to1863	1	1	0	0
2002-06-16	WT	8.85	1	0	aa1396to1863	1	1	0	0
2002-06-16	WT	9.3	1	0	aa1396to1863	1	1	0	0
2002-06-16	WT	12	1	0	aa1396to1863	1	1	0	0
2003-05-22	M1689R	3.41629	1	0	aa1396to1863	1	0	4	0
2003-05-22	M1689R	3.50651	1	0	aa1396to1863	1	0	4	0
2003-05-22	M1689R	4.18751	1	0	aa1396to1863	1	0	4	0
2003-05-22	M1689R	4.44076	1	0	aa1396to1863	1	0	4	0
2003-05-22	M1775R	3.84595	1	0	aa1396to1863	1	1	5	0
2003-05-22	M1775R	5.93794	1	0	aa1396to1863	1	1	5	0
2003-05-22	M1775R	6.1721	1	0	aa1396to1863	1	1	5	0
2003-05-22	M1775R	6.55831	1	0	aa1396to1863	1	1	5	0
2003-05-22	WT	281.344	1	0	aa1396to1863	1	1	0	0
2003-05-22	WT	336.921	1	0	aa1396to1863	1	1	0	0
2003-05-22	WT	416.024	1	0	aa1396to1863	1	1	0	0
2003-05-22	WT	459.856	1	0	aa1396to1863	1	1	0	0
2003-05-22	Y1853X	5.12672	1	0	aa1396to1863	1	0	0	0
2003-05-22	Y1853X	5.30689	1	0	aa1396to1863	1	0	0	0
2003-05-22	Y1853X	5.69465	1	0	aa1396to1863	1	0	0	0
2003-05-22	Y1853X	7.13079	1	0	aa1396to1863	1	0	0	0
2003-05-24	M1689R	2.33	1	0	aa1396to1863	1	0	4	0
2003-05-24	M1689R	2.86	1	0	aa1396to1863	1	0	4	0
2003-05-24	M1689R	3.02	1	0	aa1396to1863	1	0	4	0
2003-05-24	M1689R	3.33	1	0	aa1396to1863	1	0	4	0
2003-05-24	M1775R	3.03	1	0	aa1396to1863	1	1	5	0
2003-05-24	M1775R	3.34	1	0	aa1396to1863	1	1	5	0
2003-05-24	W1718C	2.68	1	0	aa1396to1863	1	0	0	0
2003-05-24	W1718C	2.88	1	0	aa1396to1863	1	0	0	0
2003-05-24	W1718C	2.99	1	0	aa1396to1863	1	0	0	0
2003-05-24	W1718C	3.01	1	0	aa1396to1863	1	0	0	0
2003-05-24	W1718C	3.09	1	0	aa1396to1863	1	0	0	0
2003-05-24	W1718C	3.42	1	0	aa1396to1863	1	0	0	0
2003-05-24	W1718C	4.66	1	0	aa1396to1863	1	0	0	0
2003-05-24	W1718C	4.76	1	0	aa1396to1863	1	0	0	0
2003-05-24	WT	154.46	1	0	aa1396to1863	1	1	0	0
2003-05-24	WT	188.02	1	0	aa1396to1863	1	1	0	0
2003-05-24	WT	263.59	1	0	aa1396to1863	1	1	0	0
2003-05-24	WT	511.29	1	0	aa1396to1863	1	1	0	0
2003-05-24	Y1853X	3.24	1	0	aa1396to1863	1	0	0	0
2003-05-24	Y1853X	3.67	1	0	aa1396to1863	1	0	0	0
2003-05-24	Y1853X	3.86	1	0	aa1396to1863	1	0	0	0
2003-05-24	Y1853X	4.12	1	0	aa1396to1863	1	0	0	0
2003-10-09	A1708E	0.172543	1	0	aa1396to1863	1	0	5	0
2003-10-09	A1708E	0.173561	1	0	aa1396to1863	1	0	5	0
2003-10-09	A1708E	0.207089	1	0	aa1396to1863	1	0	5	0
2003-10-09	A1752P	0.178953	1	0	aa1396to1863	1	0	0	0
2003-10-09	A1752P	0.190009	1	0	aa1396to1863	1	0	0	0
2003-10-09	A1752P	0.190463	1	0	aa1396to1863	1	0	0	0
2003-10-09	G1706A	0.480798	0	0	aa1396to1863	1	1	1	0
2003-10-09	G1706A	0.515921	0	0	aa1396to1863	1	1	1	0
2003-10-09	G1706A	0.590531	0	0	aa1396to1863	1	1	1	0
2003-10-09	H1402Y	36.0792	1	0	aa1396to1863	1	0	1	0
2003-10-09	H1402Y	38.5421	1	0	aa1396to1863	1	0	1	0
2003-10-09	H1402Y	39.6028	1	0	aa1396to1863	1	0	1	0
2003-10-09	L1407P	3.66497	1	0	aa1396to1863	1	1	0	0
2003-10-09	L1407P	4.00587	1	0	aa1396to1863	1	1	0	0
2003-10-09	L1407P	4.27324	1	0	aa1396to1863	1	1	0	0
2003-10-09	M1628T	16.0206	1	0	aa1396to1863	1	0	1	0
2003-10-09	M1628T	20.968	1	0	aa1396to1863	1	0	1	0
2003-10-09	M1628T	21.5199	1	0	aa1396to1863	1	0	1	0
2003-10-09	M1775R	0.142777	1	0	aa1396to1863	1	1	5	0
2003-10-09	M1775R	0.188316	1	0	aa1396to1863	1	1	5	0
2003-10-09	M1775R	0.201453	1	0	aa1396to1863	1	1	5	0
2003-10-09	S1512I	25.2845	1	0	aa1396to1863	1	0	1	0
2003-10-09	S1512I	27.4378	1	0	aa1396to1863	1	0	1	0
2003-10-09	S1512I	31.4602	1	0	aa1396to1863	1	0	1	0
2003-10-09	S1613G	22.2621	1	0	aa1396to1863	1	1	1	0
2003-10-09	S1613G	25.5212	1	0	aa1396to1863	1	1	1	0
2003-10-09	S1613G	25.833	1	0	aa1396to1863	1	1	1	0
2003-10-09	T1685I	0.132986	1	0	aa1396to1863	1	0	5	0
2003-10-09	T1685I	0.148395	1	0	aa1396to1863	1	0	5	0
2003-10-09	T1685I	0.171348	1	0	aa1396to1863	1	0	5	0
2003-10-09	WT	18.9236	1	0	aa1396to1863	1	1	0	0
2003-10-09	WT	24.9	1	0	aa1396to1863	1	1	0	0
2003-10-09	WT	25.8465	1	0	aa1396to1863	1	1	0	0
2003-10-09	Y1853X	0.223857	1	0	aa1396to1863	1	0	0	0
2003-10-09	Y1853X	0.230484	1	0	aa1396to1863	1	0	0	0
2003-10-09	Y1853X	0.245798	1	0	aa1396to1863	1	0	0	0
2003-10-31	A1708E	0.790371	1	0	aa1396to1863	1	0	5	0
2003-10-31	A1708E	0.827568	1	0	aa1396to1863	1	0	5	0
2003-10-31	A1708E	0.850318	1	0	aa1396to1863	1	0	5	0
2003-10-31	G1788V	0.601607	1	0	aa1396to1863	1	0	5	0
2003-10-31	G1788V	0.687705	1	0	aa1396to1863	1	0	5	0
2003-10-31	G1788V	0.788037	1	0	aa1396to1863	1	0	5	0
2003-10-31	H1421Y	157.89	1	0	aa1396to1863	1	0	0	0
2003-10-31	H1421Y	183.404	1	0	aa1396to1863	1	0	0	0
2003-10-31	H1421Y	286.023	1	0	aa1396to1863	1	0	0	0
2003-10-31	M1775R	0.675399	1	0	aa1396to1863	1	1	5	0
2003-10-31	M1775R	0.823452	1	0	aa1396to1863	1	1	5	0
2003-10-31	M1775R	0.913681	1	0	aa1396to1863	1	1	5	0
2003-10-31	P1614S	92.2363	1	0	aa1396to1863	1	0	1	0
2003-10-31	P1614S	131.655	1	0	aa1396to1863	1	0	1	0
2003-10-31	P1614S	139.083	1	0	aa1396to1863	1	0	1	0
2003-10-31	S1613G	113.776	1	0	aa1396to1863	1	1	1	0
2003-10-31	S1613G	114.158	1	0	aa1396to1863	1	1	1	0
2003-10-31	S1613G	124.349	1	0	aa1396to1863	1	1	1	0
2003-10-31	T1700A	19.1069	1	0	aa1396to1863	1	0	0	0
2003-10-31	T1700A	19.3422	1	0	aa1396to1863	1	0	0	0
2003-10-31	T1700A	23.2157	1	0	aa1396to1863	1	0	0	0
2003-10-31	T1720A	40.9434	1	1	aa1396to1863	1	0	0	0
2003-10-31	T1720A	104.505	1	0	aa1396to1863	1	0	0	0
2003-10-31	T1720A	110.402	1	0	aa1396to1863	1	0	0	0
2003-10-31	V1809F	0.526326	1	0	aa1396to1863	1	0	0	0
2003-10-31	V1809F	0.604412	1	0	aa1396to1863	1	0	0	0
2003-10-31	V1809F	0.649838	1	0	aa1396to1863	1	0	0	0
2003-10-31	W1837R	0.578783	1	0	aa1396to1863	1	0	0	0
2003-10-31	W1837R	0.628812	1	0	aa1396to1863	1	0	0	0
2003-10-31	W1837R	0.660972	1	0	aa1396to1863	1	0	0	0
2003-10-31	WT	104.644	1	0	aa1396to1863	1	1	0	0
2003-10-31	WT	110.05	1	0	aa1396to1863	1	1	0	0
2003-10-31	WT	111.801	1	0	aa1396to1863	1	1	0	0
2003-10-31	Y1853X	0.839004	1	0	aa1396to1863	1	0	0	0
2003-10-31	Y1853X	0.863686	1	0	aa1396to1863	1	0	0	0
2003-10-31	Y1853X	0.901246	1	0	aa1396to1863	1	0	0	0
2003-11-03	A1708E	0.474689	1	0	aa1396to1863	1	0	5	0
2003-11-03	A1708E	0.569055	1	0	aa1396to1863	1	0	5	0
2003-11-03	A1708E	0.631678	1	0	aa1396to1863	1	0	5	0
2003-11-03	A1752P	0.557705	1	0	aa1396to1863	1	0	0	0
2003-11-03	A1752P	0.572028	1	0	aa1396to1863	1	0	0	0
2003-11-03	A1752P	0.600587	1	0	aa1396to1863	1	0	0	0
2003-11-03	G1706A	1.36296	0	1	aa1396to1863	1	1	1	0
2003-11-03	G1706A	1.61538	0	1	aa1396to1863	1	1	1	0
2003-11-03	G1706A	1.70123	0	1	aa1396to1863	1	1	1	0
2003-11-03	G1788V	0.596017	1	0	aa1396to1863	1	0	5	0
2003-11-03	G1788V	0.631525	1	0	aa1396to1863	1	0	5	0
2003-11-03	G1788V	0.635467	1	0	aa1396to1863	1	0	5	0
2003-11-03	H1402Y	129.705	1	0	aa1396to1863	1	0	1	0
2003-11-03	H1402Y	136.219	1	0	aa1396to1863	1	0	1	0
2003-11-03	H1402Y	136.306	1	0	aa1396to1863	1	0	1	0
2003-11-03	H1421Y	129.558	1	0	aa1396to1863	1	0	0	0
2003-11-03	H1421Y	131.87	1	0	aa1396to1863	1	0	0	0
2003-11-03	H1421Y	158.497	1	0	aa1396to1863	1	0	0	0
2003-11-03	L1407P	16.4279	1	0	aa1396to1863	1	1	0	0
2003-11-03	L1407P	19.1121	1	0	aa1396to1863	1	1	0	0
2003-11-03	L1407P	23.9523	1	0	aa1396to1863	1	1	0	0
2003-11-03	M1628T	30.7165	1	0	aa1396to1863	1	0	1	0
2003-11-03	M1628T	58.2269	1	0	aa1396to1863	1	0	1	0
2003-11-03	M1628T	62.8774	1	0	aa1396to1863	1	0	1	0
2003-11-03	M1775R	0.621513	1	0	aa1396to1863	1	1	5	0
2003-11-03	M1775R	0.636054	1	0	aa1396to1863	1	1	5	0
2003-11-03	M1775R	0.725055	1	0	aa1396to1863	1	1	5	0
2003-11-03	P1614S	18.2631	1	1	aa1396to1863	1	0	1	0
2003-11-03	P1614S	78.4857	1	0	aa1396to1863	1	0	1	0
2003-11-03	P1614S	82.3288	1	0	aa1396to1863	1	0	1	0
2003-11-03	S1512I	44.2958	1	0	aa1396to1863	1	0	1	0
2003-11-03	S1512I	96.9379	1	0	aa1396to1863	1	0	1	0
2003-11-03	S1512I	101.403	1	0	aa1396to1863	1	0	1	0
2003-11-03	S1613G	90.2578	1	0	aa1396to1863	1	1	1	0
2003-11-03	S1613G	92.2996	1	0	aa1396to1863	1	1	1	0
2003-11-03	S1613G	100.397	1	0	aa1396to1863	1	1	1	0
2003-11-03	T1685I	0.452359	1	0	aa1396to1863	1	0	5	0
2003-11-03	T1685I	0.47919	1	0	aa1396to1863	1	0	5	0
2003-11-03	T1685I	0.565652	1	0	aa1396to1863	1	0	5	0
2003-11-03	T1700A	14.8592	1	0	aa1396to1863	1	0	0	0
2003-11-03	T1700A	17.6498	1	0	aa1396to1863	1	0	0	0
2003-11-03	T1700A	19.0921	1	0	aa1396to1863	1	0	0	0
2003-11-03	T1720A	70.6308	1	0	aa1396to1863	1	0	0	0
2003-11-03	T1720A	84.0441	1	0	aa1396to1863	1	0	0	0
2003-11-03	T1720A	93.725	1	0	aa1396to1863	1	0	0	0
2003-11-03	V1809F	0.592023	1	0	aa1396to1863	1	0	0	0
2003-11-03	V1809F	0.605183	1	0	aa1396to1863	1	0	0	0
2003-11-03	V1809F	0.672292	1	0	aa1396to1863	1	0	0	0
2003-11-03	W1837R	0.600662	1	0	aa1396to1863	1	0	0	0
2003-11-03	W1837R	0.60595	1	0	aa1396to1863	1	0	0	0
2003-11-03	W1837R	0.628688	1	0	aa1396to1863	1	0	0	0
2003-11-03	WT	69.8868	1	0	aa1396to1863	1	1	0	0
2003-11-03	WT	81.3247	1	0	aa1396to1863	1	1	0	0
2003-11-03	WT	86.0711	1	0	aa1396to1863	1	1	0	0
2003-11-03	Y1853X	0.632417	1	0	aa1396to1863	1	0	0	0
2003-11-03	Y1853X	0.637477	1	0	aa1396to1863	1	0	0	0
2003-11-03	Y1853X	0.771443	1	0	aa1396to1863	1	0	0	0
2003-11-05	A1708E	0.17	1	0	aa1396to1863	1	0	5	0
2003-11-05	A1708E	0.17	1	0	aa1396to1863	1	0	5	0
2003-11-05	A1708E	0.21	1	0	aa1396to1863	1	0	5	0
2003-11-05	A1752R	0.18	1	0	aa1396to1863	1	0	0	0
2003-11-05	A1752R	0.19	1	0	aa1396to1863	1	0	0	0
2003-11-05	A1752R	0.19	1	0	aa1396to1863	1	0	0	0
2003-11-05	G1706A	0.48	0	1	aa1396to1863	1	1	1	0
2003-11-05	G1706A	0.52	0	1	aa1396to1863	1	1	1	0
2003-11-05	G1706A	0.59	0	1	aa1396to1863	1	1	1	0
2003-11-05	H1402Y	36.08	1	0	aa1396to1863	1	0	1	0
2003-11-05	H1402Y	38.54	1	0	aa1396to1863	1	0	1	0
2003-11-05	H1402Y	39.6	1	0	aa1396to1863	1	0	1	0
2003-11-05	L1407P	3.66	1	0	aa1396to1863	1	1	0	0
2003-11-05	L1407P	4.01	1	0	aa1396to1863	1	1	0	0
2003-11-05	L1407P	4.27	1	0	aa1396to1863	1	1	0	0
2003-11-05	M1628T	16.02	1	0	aa1396to1863	1	0	1	0
2003-11-05	M1628T	20.97	1	0	aa1396to1863	1	0	1	0
2003-11-05	M1628T	21.52	1	0	aa1396to1863	1	0	1	0
2003-11-05	M1628V	0.13	0	0	aa1396to1863	1	0	0	0
2003-11-05	M1628V	0.13	0	0	aa1396to1863	1	0	0	0
2003-11-05	M1628V	0.16	0	0	aa1396to1863	1	0	0	0
2003-11-05	M1775R	0.14	1	0	aa1396to1863	1	1	5	0
2003-11-05	M1775R	0.19	1	0	aa1396to1863	1	1	5	0
2003-11-05	M1775R	0.2	1	0	aa1396to1863	1	1	5	0
2003-11-05	S1512I	25.28	1	0	aa1396to1863	1	0	1	0
2003-11-05	S1512I	27.44	1	0	aa1396to1863	1	0	1	0
2003-11-05	S1512I	31.46	1	0	aa1396to1863	1	0	1	0
2003-11-05	S1613G	22.26	1	0	aa1396to1863	1	1	1	0
2003-11-05	S1613G	25.52	1	0	aa1396to1863	1	1	1	0
2003-11-05	S1613G	25.83	1	0	aa1396to1863	1	1	1	0
2003-11-05	T1685I	0.13	1	0	aa1396to1863	1	0	5	0
2003-11-05	T1685I	0.15	1	0	aa1396to1863	1	0	5	0
2003-11-05	T1685I	0.17	1	0	aa1396to1863	1	0	5	0
2003-11-05	WT	18.92	1	0	aa1396to1863	1	1	0	0
2003-11-05	WT	24.9	1	0	aa1396to1863	1	1	0	0
2003-11-05	WT	25.85	1	0	aa1396to1863	1	1	0	0
2003-11-05	Y1853X	0.22	1	0	aa1396to1863	1	0	0	0
2003-11-05	Y1853X	0.23	1	0	aa1396to1863	1	0	0	0
2003-11-05	Y1853X	0.25	1	0	aa1396to1863	1	0	0	0
2005-06-14	D1546N	47.218	1	0	aa1396to1863	1	0	1	0
2005-06-14	D1546N	66.6553	1	0	aa1396to1863	1	0	1	0
2005-06-14	D1546N	70.1373	1	0	aa1396to1863	1	0	1	0
2005-06-14	M1775R	1.0323	1	0	aa1396to1863	1	1	5	0
2005-06-14	M1775R	3.8334	1	0	aa1396to1863	1	1	5	0
2005-06-14	M1775R	5.2102	1	0	aa1396to1863	1	1	5	0
2005-06-14	P1614S	59.3645	1	0	aa1396to1863	1	0	1	0
2005-06-14	P1614S	83.3399	1	0	aa1396to1863	1	0	1	0
2005-06-14	P1614S	85.3753	1	0	aa1396to1863	1	0	1	0
2005-06-14	R1443G	23.7588	1	0	aa1396to1863	1	0	1	0
2005-06-14	R1443G	36.309	1	0	aa1396to1863	1	0	1	0
2005-06-14	R1443G	44.3005	1	0	aa1396to1863	1	0	1	0
2005-06-14	R1495M	60.4251	1	0	aa1396to1863	1	0	1	0
2005-06-14	R1495M	62.3107	1	0	aa1396to1863	1	0	1	0
2005-06-14	R1495M	68.4348	1	0	aa1396to1863	1	0	1	0
2005-06-14	S1613G	48.4138	1	0	aa1396to1863	1	1	1	0
2005-06-14	S1613G	67.4455	1	0	aa1396to1863	1	1	1	0
2005-06-14	S1613G	70.2574	1	0	aa1396to1863	1	1	1	0
2005-06-14	T1700A	17.293	1	0	aa1396to1863	1	0	0	0
2005-06-14	T1700A	18.9666	1	0	aa1396to1863	1	0	0	0
2005-06-14	T1700A	21.8265	1	0	aa1396to1863	1	0	0	0
2005-06-14	V1736A	3.7146	1	0	aa1396to1863	1	0	0	0
2005-06-14	V1736A	4.0964	1	0	aa1396to1863	1	0	0	0
2005-06-14	V1736A	7.2933	1	0	aa1396to1863	1	0	0	0
2005-06-14	WT	86.3792	1	0	aa1396to1863	1	1	0	0
2005-06-14	WT	87.9202	1	0	aa1396to1863	1	1	0	0
2005-06-14	WT	90.8553	1	0	aa1396to1863	1	1	0	0
2005-06-14	Y1853X	1.0594	1	0	aa1396to1863	1	0	0	0
2005-06-14	Y1853X	2.7554	1	0	aa1396to1863	1	0	0	0
2005-06-14	Y1853X	5.3673	1	0	aa1396to1863	1	0	0	0
2005-06-18	D1546N	125.799	1	0	aa1396to1863	1	0	1	0
2005-06-18	D1546N	151.333	1	0	aa1396to1863	1	0	1	0
2005-06-18	D1546N	154.542	1	0	aa1396to1863	1	0	1	0
2005-06-18	M1775R	1.8819	1	0	aa1396to1863	1	1	5	0
2005-06-18	M1775R	1.9502	1	0	aa1396to1863	1	1	5	0
2005-06-18	M1775R	2.6566	1	0	aa1396to1863	1	1	5	0
2005-06-18	P1614S	95.3735	1	0	aa1396to1863	1	0	1	0
2005-06-18	P1614S	163.709	1	0	aa1396to1863	1	0	1	0
2005-06-18	P1614S	173.036	1	0	aa1396to1863	1	0	1	0
2005-06-18	R1443G	89.9311	1	0	aa1396to1863	1	0	1	0
2005-06-18	R1443G	119.431	1	0	aa1396to1863	1	0	1	0
2005-06-18	R1443G	120.744	1	0	aa1396to1863	1	0	1	0
2005-06-18	R1495M	143.684	1	0	aa1396to1863	1	0	1	0
2005-06-18	R1495M	163.353	1	0	aa1396to1863	1	0	1	0
2005-06-18	R1495M	167.408	1	0	aa1396to1863	1	0	1	0
2005-06-18	S1613G	119.882	1	0	aa1396to1863	1	1	1	0
2005-06-18	S1613G	173.238	1	0	aa1396to1863	1	1	1	0
2005-06-18	S1613G	173.476	1	0	aa1396to1863	1	1	1	0
2005-06-18	T1700A	50.1382	1	0	aa1396to1863	1	0	0	0
2005-06-18	T1700A	52.4971	1	0	aa1396to1863	1	0	0	0
2005-06-18	T1700A	57.6265	1	0	aa1396to1863	1	0	0	0
2005-06-18	V1736A	4.3401	1	0	aa1396to1863	1	0	0	0
2005-06-18	V1736A	6.1513	1	0	aa1396to1863	1	0	0	0
2005-06-18	V1736A	13.4423	1	0	aa1396to1863	1	0	0	0
2005-06-18	WT	120.084	1	0	aa1396to1863	1	1	0	0
2005-06-18	WT	226.133	1	0	aa1396to1863	1	1	0	0
2005-06-18	WT	233.17	1	0	aa1396to1863	1	1	0	0
2005-06-18	Y1853X	1.6645	1	0	aa1396to1863	1	0	0	0
2005-06-18	Y1853X	2.12	1	0	aa1396to1863	1	0	0	0
2005-06-18	Y1853X	3.0822	1	0	aa1396to1863	1	0	0	0
2005-09-16	D1546N	159.721	1	0	aa1396to1863	1	0	1	0
2005-09-16	D1546N	183.95	1	0	aa1396to1863	1	0	1	0
2005-09-16	D1546N	221.049	1	0	aa1396to1863	1	0	1	0
2005-09-16	D1546N	223.748	1	0	aa1396to1863	1	0	1	0
2005-09-16	G1706E	1.3224	1	0	aa1396to1863	1	1	5	0
2005-09-16	G1706E	1.6774	1	0	aa1396to1863	1	1	5	0
2005-09-16	G1706E	2.5146	1	0	aa1396to1863	1	1	5	0
2005-09-16	G1706E	2.6694	1	0	aa1396to1863	1	1	5	0
2005-09-16	L1564P	109.499	1	0	aa1396to1863	1	0	1	0
2005-09-16	L1564P	113.655	1	0	aa1396to1863	1	0	1	0
2005-09-16	L1564P	123.68	1	0	aa1396to1863	1	0	1	0
2005-09-16	L1564P	127.336	1	0	aa1396to1863	1	0	1	0
2005-09-16	M1775R	2.3564	1	0	aa1396to1863	1	1	5	0
2005-09-16	M1775R	3.1246	1	0	aa1396to1863	1	1	5	0
2005-09-16	M1775R	3.3113	1	0	aa1396to1863	1	1	5	0
2005-09-16	M1775R	3.5196	1	0	aa1396to1863	1	1	5	0
2005-09-16	P1614S	155.122	1	0	aa1396to1863	1	0	1	0
2005-09-16	P1614S	203.209	1	0	aa1396to1863	1	0	1	0
2005-09-16	P1614S	237.317	1	0	aa1396to1863	1	0	1	0
2005-09-16	P1614S	272.158	1	0	aa1396to1863	1	0	1	0
2005-09-16	R1443G	40.3914	1	0	aa1396to1863	1	0	1	0
2005-09-16	R1443G	64.7259	1	0	aa1396to1863	1	0	1	0
2005-09-16	R1443G	65.5044	1	0	aa1396to1863	1	0	1	0
2005-09-16	R1443G	77.7679	1	0	aa1396to1863	1	0	1	0
2005-09-16	R1495M	106.84	1	0	aa1396to1863	1	0	1	0
2005-09-16	R1495M	145.253	1	0	aa1396to1863	1	0	1	0
2005-09-16	R1495M	187.248	1	0	aa1396to1863	1	0	1	0
2005-09-16	R1495M	217.752	1	0	aa1396to1863	1	0	1	0
2005-09-16	S1613G	134.828	1	0	aa1396to1863	1	1	1	0
2005-09-16	S1613G	155.29	1	0	aa1396to1863	1	1	1	0
2005-09-16	S1613G	157.087	1	0	aa1396to1863	1	1	1	0
2005-09-16	S1613G	168.637	1	0	aa1396to1863	1	1	1	0
2005-09-16	T1700A	34.4082	1	0	aa1396to1863	1	0	0	0
2005-09-16	T1700A	34.7088	1	0	aa1396to1863	1	0	0	0
2005-09-16	T1700A	37.3901	1	0	aa1396to1863	1	0	0	0
2005-09-16	T1700A	41.3476	1	0	aa1396to1863	1	0	0	0
2005-09-16	V1534M	153.21	1	0	aa1396to1863	1	0	1	0
2005-09-16	V1534M	175.621	1	0	aa1396to1863	1	0	1	0
2005-09-16	V1534M	138.412	1	0	aa1396to1863	1	0	1	0
2005-09-16	V1534M	147.922	1	0	aa1396to1863	1	0	1	0
2005-09-16	V1736A	5.4914	1	0	aa1396to1863	1	0	0	0
2005-09-16	V1736A	6.236	1	0	aa1396to1863	1	0	0	0
2005-09-16	V1736A	6.3168	1	0	aa1396to1863	1	0	0	0
2005-09-16	V1736A	7.6048	1	0	aa1396to1863	1	0	0	0
2005-09-16	V1804D	90.8845	1	0	aa1396to1863	1	0	1	0
2005-09-16	V1804D	97.67	1	0	aa1396to1863	1	0	1	0
2005-09-16	V1804D	102.028	1	0	aa1396to1863	1	0	1	0
2005-09-16	V1804D	142.122	1	0	aa1396to1863	1	0	1	0
2005-09-16	WT	216.933	1	0	aa1396to1863	1	1	0	0
2005-09-16	WT	221.128	1	0	aa1396to1863	1	1	0	0
2005-09-16	WT	236.939	1	0	aa1396to1863	1	1	0	0
2005-09-16	WT	246.061	1	0	aa1396to1863	1	1	0	0
2005-09-16	Y1853X	2.6592	1	0	aa1396to1863	1	0	0	0
2005-09-16	Y1853X	2.6814	1	0	aa1396to1863	1	0	0	0
2005-09-16	Y1853X	2.9221	1	0	aa1396to1863	1	0	0	0
2005-09-16	Y1853X	3.2488	1	0	aa1396to1863	1	0	0	0
2005-09-25	del14	206.98	0	0	aa1396to1863	1	0	5	0
2005-09-25	del14	238.366	0	0	aa1396to1863	1	0	5	0
2005-09-25	del14	265.829	0	0	aa1396to1863	1	0	5	0
2005-09-25	del14	285.467	0	0	aa1396to1863	1	0	5	0
2005-09-25	E1794D	123.153	1	0	aa1396to1863	1	0	0	0
2005-09-25	E1794D	123.663	1	0	aa1396to1863	1	0	0	0
2005-09-25	E1794D	124.173	1	0	aa1396to1863	1	0	0	0
2005-09-25	E1794D	141.623	1	0	aa1396to1863	1	0	0	0
2005-09-25	H1402Y	234.249	1	0	aa1396to1863	1	0	1	0
2005-09-25	H1402Y	315.302	1	0	aa1396to1863	1	0	1	0
2005-09-25	H1402Y	322.921	1	0	aa1396to1863	1	0	1	0
2005-09-25	H1402Y	366.057	1	0	aa1396to1863	1	0	1	0
2005-09-25	H1402Y+S1613G	287.859	0	0	aa1396to1863	1	0	0	0
2005-09-25	H1402Y+S1613G	295.613	0	0	aa1396to1863	1	0	0	0
2005-09-25	H1402Y+S1613G	340.13	0	0	aa1396to1863	1	0	0	0
2005-09-25	H1402Y+S1613G	348.95	0	0	aa1396to1863	1	0	0	0
2005-09-25	I1766S	0.8971	1	0	aa1396to1863	1	0	5	0
2005-09-25	I1766S	0.9017	1	0	aa1396to1863	1	0	5	0
2005-09-25	I1766S	0.9443	1	0	aa1396to1863	1	0	5	0
2005-09-25	I1766S	1.1072	1	0	aa1396to1863	1	0	5	0
2005-09-25	L1407P	36.9217	1	0	aa1396to1863	1	1	0	0
2005-09-25	L1407P	40.012	1	0	aa1396to1863	1	1	0	0
2005-09-25	L1407P	41.16	1	0	aa1396to1863	1	1	0	0
2005-09-25	L1407P	53.4423	1	0	aa1396to1863	1	1	0	0
2005-09-25	L1407P+S1613G	45.7728	0	0	aa1396to1863	1	0	0	0
2005-09-25	L1407P+S1613G	51.8503	0	0	aa1396to1863	1	0	0	0
2005-09-25	L1407P+S1613G	52.0459	0	0	aa1396to1863	1	0	0	0
2005-09-25	L1407P+S1613G	74.0856	0	0	aa1396to1863	1	0	0	0
2005-09-25	M1628V	0.5866	0	0	aa1396to1863	1	0	0	0
2005-09-25	M1628V	0.6238	0	0	aa1396to1863	1	0	0	0
2005-09-25	M1628V	0.6477	0	0	aa1396to1863	1	0	0	0
2005-09-25	M1628V	0.9431	0	0	aa1396to1863	1	0	0	0
2005-09-25	M1628V+S1613G	88.3559	0	0	aa1396to1863	1	0	0	0
2005-09-25	M1628V+S1613G	90.8915	0	0	aa1396to1863	1	0	0	0
2005-09-25	M1628V+S1613G	97.1986	0	0	aa1396to1863	1	0	0	0
2005-09-25	M1628V+S1613G	119.818	0	0	aa1396to1863	1	0	0	0
2005-09-25	M1775K	1.4441	1	0	aa1396to1863	1	0	5	0
2005-09-25	M1775K	1.4562	1	0	aa1396to1863	1	0	5	0
2005-09-25	M1775K	1.6103	1	0	aa1396to1863	1	0	5	0
2005-09-25	M1775K	2.009	1	0	aa1396to1863	1	0	5	0
2005-09-25	M1775R	0.8314	1	0	aa1396to1863	1	1	5	0
2005-09-25	M1775R	0.9261	1	0	aa1396to1863	1	1	5	0
2005-09-25	M1775R	0.9903	1	0	aa1396to1863	1	1	5	0
2005-09-25	M1775R	1.2636	1	0	aa1396to1863	1	1	5	0
2005-09-25	Q1785H	0.5586	1	0	aa1396to1863	1	0	0	0
2005-09-25	Q1785H	0.5864	1	0	aa1396to1863	1	0	0	0
2005-09-25	Q1785H	0.6735	1	0	aa1396to1863	1	0	0	0
2005-09-25	Q1785H	0.9135	1	0	aa1396to1863	1	0	0	0
2005-09-25	R1495M	55.0704	1	0	aa1396to1863	1	0	1	0
2005-09-25	R1495M	63.572	1	0	aa1396to1863	1	0	1	0
2005-09-25	R1495M	64.6013	1	0	aa1396to1863	1	0	1	0
2005-09-25	R1495M	70.3479	1	0	aa1396to1863	1	0	1	0
2005-09-25	R1495M+S1613G	56.712	0	0	aa1396to1863	1	0	0	0
2005-09-25	R1495M+S1613G	100.6	0	0	aa1396to1863	1	0	0	0
2005-09-25	R1495M+S1613G	106.293	0	0	aa1396to1863	1	0	0	0
2005-09-25	R1495M+S1613G	112.14	0	0	aa1396to1863	1	0	0	0
2005-09-25	R1753T	71.6779	1	1	aa1396to1863	1	0	0	0
2005-09-25	R1753T	95.6949	1	1	aa1396to1863	1	0	0	0
2005-09-25	R1753T	109.344	1	1	aa1396to1863	1	0	0	0
2005-09-25	R1753T	119.914	1	1	aa1396to1863	1	0	0	0
2005-09-25	S1613G	127.675	1	0	aa1396to1863	1	1	1	0
2005-09-25	S1613G	143.793	1	0	aa1396to1863	1	1	1	0
2005-09-25	S1613G	158.863	1	0	aa1396to1863	1	1	1	0
2005-09-25	S1613G	175.288	1	0	aa1396to1863	1	1	1	0
2005-09-25	T1685I	0.4302	1	0	aa1396to1863	1	0	5	0
2005-09-25	T1685I	0.45	1	0	aa1396to1863	1	0	5	0
2005-09-25	T1685I	0.4919	1	0	aa1396to1863	1	0	5	0
2005-09-25	T1685I	0.6665	1	0	aa1396to1863	1	0	5	0
2005-09-25	T1685I+S1613G	0.6376	0	0	aa1396to1863	1	0	0	0
2005-09-25	T1685I+S1613G	0.6979	0	0	aa1396to1863	1	0	0	0
2005-09-25	T1685I+S1613G	0.8343	0	0	aa1396to1863	1	0	0	0
2005-09-25	T1685I+S1613G	1.0369	0	0	aa1396to1863	1	0	0	0
2005-09-25	V1534M	103.44	1	0	aa1396to1863	1	0	1	0
2005-09-25	V1534M	104.433	1	0	aa1396to1863	1	0	1	0
2005-09-25	V1534M	106.051	1	0	aa1396to1863	1	0	1	0
2005-09-25	V1534M	109.049	1	0	aa1396to1863	1	0	1	0
2005-09-25	V1534M+S1613G	85.7795	0	0	aa1396to1863	1	0	0	0
2005-09-25	V1534M+S1613G	111.185	0	0	aa1396to1863	1	0	0	0
2005-09-25	V1534M+S1613G	114.618	0	0	aa1396to1863	1	0	0	0
2005-09-25	WT	89.1711	1	0	aa1396to1863	1	1	0	0
2005-09-25	WT	96.5136	1	0	aa1396to1863	1	1	0	0
2005-09-25	WT	115.316	1	0	aa1396to1863	1	1	0	0
2005-09-25	WT	130.871	1	0	aa1396to1863	1	1	0	0
2005-09-25	Y1853X	0.7646	1	0	aa1396to1863	1	0	0	0
2005-09-25	Y1853X	0.7877	1	0	aa1396to1863	1	0	0	0
2005-09-25	Y1853X	0.9321	1	0	aa1396to1863	1	0	0	0
2005-09-25	Y1853X	1.2867	1	0	aa1396to1863	1	0	0	0
2005-10-06	H1402Y	103.91	1	0	aa1396to1863	1	0	1	0
2005-10-06	H1402Y	109.145	1	0	aa1396to1863	1	0	1	0
2005-10-06	H1402Y	109.172	1	0	aa1396to1863	1	0	1	0
2005-10-06	H1402Y	119.529	1	0	aa1396to1863	1	0	1	0
2005-10-06	H1402Y+S1613G	89.2025	0	0	aa1396to1863	1	0	0	0
2005-10-06	H1402Y+S1613G	107.086	0	0	aa1396to1863	1	0	0	0
2005-10-06	H1402Y+S1613G	107.415	0	0	aa1396to1863	1	0	0	0
2005-10-06	H1402Y+S1613G	118.191	0	0	aa1396to1863	1	0	0	0
2005-10-06	L1407P	9.791	1	0	aa1396to1863	1	1	0	0
2005-10-06	L1407P	12.9689	1	0	aa1396to1863	1	1	0	0
2005-10-06	L1407P	13.8941	1	0	aa1396to1863	1	1	0	0
2005-10-06	L1407P	14.6811	1	0	aa1396to1863	1	1	0	0
2005-10-06	L1407P+S1613G	12.0784	0	0	aa1396to1863	1	0	0	0
2005-10-06	L1407P+S1613G	12.5885	0	0	aa1396to1863	1	0	0	0
2005-10-06	L1407P+S1613G	12.917	0	0	aa1396to1863	1	0	0	0
2005-10-06	L1407P+S1613G	14.5158	0	0	aa1396to1863	1	0	0	0
2005-10-06	M1628V	0.7847	0	0	aa1396to1863	1	0	0	0
2005-10-06	M1628V	0.8453	0	0	aa1396to1863	1	0	0	0
2005-10-06	M1628V	0.8564	0	0	aa1396to1863	1	0	0	0
2005-10-06	M1628V	0.8627	0	0	aa1396to1863	1	0	0	0
2005-10-06	M1628V+S1613G	55.1449	0	0	aa1396to1863	1	0	0	0
2005-10-06	M1628V+S1613G	56.2366	0	0	aa1396to1863	1	0	0	0
2005-10-06	M1628V+S1613G	59.4699	0	0	aa1396to1863	1	0	0	0
2005-10-06	M1628V+S1613G	64.2805	0	0	aa1396to1863	1	0	0	0
2005-10-06	M1775R	0.6994	1	0	aa1396to1863	1	1	5	0
2005-10-06	M1775R	0.8546	1	0	aa1396to1863	1	1	5	0
2005-10-06	M1775R	0.9551	1	0	aa1396to1863	1	1	5	0
2005-10-06	M1775R	1.0364	1	0	aa1396to1863	1	1	5	0
2005-10-06	R1495M	61.7165	1	0	aa1396to1863	1	0	1	0
2005-10-06	R1495M	67.0455	1	0	aa1396to1863	1	0	1	0
2005-10-06	R1495M	70.0793	1	0	aa1396to1863	1	0	1	0
2005-10-06	R1495M	75.853	1	0	aa1396to1863	1	0	1	0
2005-10-06	R1495M+S1613G	66.2388	0	0	aa1396to1863	1	0	0	0
2005-10-06	R1495M+S1613G	71.9908	0	0	aa1396to1863	1	0	0	0
2005-10-06	R1495M+S1613G	76.3161	0	0	aa1396to1863	1	0	0	0
2005-10-06	R1495M+S1613G	92.2431	0	0	aa1396to1863	1	0	0	0
2005-10-06	S1613G	63.6837	1	0	aa1396to1863	1	1	1	0
2005-10-06	S1613G	71.1863	1	0	aa1396to1863	1	1	1	0
2005-10-06	S1613G	76.237	1	0	aa1396to1863	1	1	1	0
2005-10-06	S1613G	79.2011	1	0	aa1396to1863	1	1	1	0
2005-10-06	T1685I	0.4157	1	0	aa1396to1863	1	0	5	0
2005-10-06	T1685I	0.5369	1	0	aa1396to1863	1	0	5	0
2005-10-06	T1685I	0.5535	1	0	aa1396to1863	1	0	5	0
2005-10-06	T1685I	0.6328	1	0	aa1396to1863	1	0	5	0
2005-10-06	T1685I+S1613G	0.8035	0	0	aa1396to1863	1	0	0	0
2005-10-06	T1685I+S1613G	0.8451	0	0	aa1396to1863	1	0	0	0
2005-10-06	T1685I+S1613G	1.1343	0	0	aa1396to1863	1	0	0	0
2005-10-06	T1685I+S1613G	1.1362	0	0	aa1396to1863	1	0	0	0
2005-10-06	V1534M	60.3655	1	0	aa1396to1863	1	0	1	0
2005-10-06	V1534M	81.3931	1	0	aa1396to1863	1	0	1	0
2005-10-06	V1534M	81.68	1	0	aa1396to1863	1	0	1	0
2005-10-06	V1534M	90.7899	1	0	aa1396to1863	1	0	1	0
2005-10-06	V1534M+S1613G	73.7178	0	0	aa1396to1863	1	0	0	0
2005-10-06	V1534M+S1613G	76.6404	0	0	aa1396to1863	1	0	0	0
2005-10-06	V1534M+S1613G	85.2995	0	0	aa1396to1863	1	0	0	0
2005-10-06	V1534M+S1613G	91.8351	0	0	aa1396to1863	1	0	0	0
2005-10-06	WT	68.201	1	0	aa1396to1863	1	1	0	0
2005-10-06	WT	70.9646	1	0	aa1396to1863	1	1	0	0
2005-10-06	WT	73.5791	1	0	aa1396to1863	1	1	0	0
2005-10-06	WT	75.3247	1	0	aa1396to1863	1	1	0	0
2005-10-06	Y1853X	0.7898	1	0	aa1396to1863	1	0	0	0
2005-10-06	Y1853X	0.8401	1	0	aa1396to1863	1	0	0	0
2005-10-06	Y1853X	0.9754	1	0	aa1396to1863	1	0	0	0
2005-10-06	Y1853X	0.9898	1	0	aa1396to1863	1	0	0	0
2005-10-15	E1794D	48.5613	1	0	aa1396to1863	1	0	0	0
2005-10-15	E1794D	52.28	1	0	aa1396to1863	1	0	0	0
2005-10-15	E1794D	66.2532	1	0	aa1396to1863	1	0	0	0
2005-10-15	G1706E	0.9766	1	0	aa1396to1863	1	1	5	0
2005-10-15	G1706E	1.0285	1	0	aa1396to1863	1	1	5	0
2005-10-15	G1706E	1.1397	1	0	aa1396to1863	1	1	5	0
2005-10-15	I1766S	1.152	1	0	aa1396to1863	1	0	5	0
2005-10-15	I1766S	1.4428	1	0	aa1396to1863	1	0	5	0
2005-10-15	I1766S	1.5432	1	0	aa1396to1863	1	0	5	0
2005-10-15	L1564P	49.9435	1	0	aa1396to1863	1	0	1	0
2005-10-15	L1564P	54.4935	1	0	aa1396to1863	1	0	1	0
2005-10-15	L1564P	58.67	1	0	aa1396to1863	1	0	1	0
2005-10-15	M1775K	1.4848	1	0	aa1396to1863	1	0	5	0
2005-10-15	M1775K	1.5691	1	0	aa1396to1863	1	0	5	0
2005-10-15	M1775K	1.5899	1	0	aa1396to1863	1	0	5	0
2005-10-15	M1775R	1.2473	1	0	aa1396to1863	1	1	5	0
2005-10-15	M1775R	1.2551	1	0	aa1396to1863	1	1	5	0
2005-10-15	M1775R	1.35	1	0	aa1396to1863	1	1	5	0
2005-10-15	Q1785H	91.3418	1	0	aa1396to1863	1	0	0	0
2005-10-15	Q1785H	95.1548	1	0	aa1396to1863	1	0	0	0
2005-10-15	Q1785H	104.143	1	0	aa1396to1863	1	0	0	0
2005-10-15	R1753T	1.2413	1	0	aa1396to1863	1	0	0	0
2005-10-15	R1753T	1.2758	1	0	aa1396to1863	1	0	0	0
2005-10-15	R1753T	1.7301	1	0	aa1396to1863	1	0	0	0
2005-10-15	V1534M	103.675	1	0	aa1396to1863	1	0	1	0
2005-10-15	V1534M	127.499	1	0	aa1396to1863	1	0	1	0
2005-10-15	V1534M	132.129	1	0	aa1396to1863	1	0	1	0
2005-10-15	V1804D	56.7613	1	0	aa1396to1863	1	0	1	0
2005-10-15	V1804D	60.4023	1	0	aa1396to1863	1	0	1	0
2005-10-15	V1804D	63.1234	1	0	aa1396to1863	1	0	1	0
2005-10-15	WT	99.6787	1	0	aa1396to1863	1	1	0	0
2005-10-15	WT	106.31	1	0	aa1396to1863	1	1	0	0
2005-10-15	WT	114.134	1	0	aa1396to1863	1	1	0	0
2005-10-15	Y1853X	1.0554	1	0	aa1396to1863	1	0	0	0
2005-10-15	Y1853X	1.188	1	0	aa1396to1863	1	0	0	0
2005-10-15	Y1853X	1.2374	1	0	aa1396to1863	1	0	0	0
2006-01-29	D1546N	155.67	1	0	aa1396to1863	1	0	1	0
2006-01-29	D1546N	164.127	1	0	aa1396to1863	1	0	1	0
2006-01-29	D1546N	168.52	1	0	aa1396to1863	1	0	1	0
2006-01-29	del14	348.332	0	0	aa1396to1863	1	0	5	0
2006-01-29	del14	349.319	0	0	aa1396to1863	1	0	5	0
2006-01-29	del14	370.335	0	0	aa1396to1863	1	0	5	0
2006-01-29	del14+S1613G	268.899	0	0	aa1396to1863	1	0	5	0
2006-01-29	del14+S1613G	316.77	0	0	aa1396to1863	1	0	5	0
2006-01-29	del14+S1613G	363.213	0	0	aa1396to1863	1	0	5	0
2006-01-29	E1794D	160.045	1	0	aa1396to1863	1	0	0	0
2006-01-29	E1794D	187.925	1	0	aa1396to1863	1	0	0	0
2006-01-29	E1794D	197.755	1	0	aa1396to1863	1	0	0	0
2006-01-29	L1564P	107.823	1	0	aa1396to1863	1	0	1	0
2006-01-29	L1564P	109.94	1	0	aa1396to1863	1	0	1	0
2006-01-29	L1564P	111.007	1	0	aa1396to1863	1	0	1	0
2006-01-29	M1628V	105.299	1	0	aa1396to1863	1	0	0	0
2006-01-29	M1628V	109.378	1	0	aa1396to1863	1	0	0	0
2006-01-29	M1628V	115.019	1	0	aa1396to1863	1	0	0	0
2006-01-29	M1628V+S1613G	161.255	0	0	aa1396to1863	1	0	0	0
2006-01-29	M1628V+S1613G	162.065	0	0	aa1396to1863	1	0	0	0
2006-01-29	M1628V+S1613G	176.476	0	0	aa1396to1863	1	0	0	0
2006-01-29	M1775K	4.9281	1	0	aa1396to1863	1	0	5	0
2006-01-29	M1775K	5.4074	1	0	aa1396to1863	1	0	5	0
2006-01-29	M1775K	5.7127	1	0	aa1396to1863	1	0	5	0
2006-01-29	M1775R	2.0189	1	0	aa1396to1863	1	1	5	0
2006-01-29	M1775R	2.1875	1	0	aa1396to1863	1	1	5	0
2006-01-29	M1775R	2.406	1	0	aa1396to1863	1	1	5	0
2006-01-29	P1812A	94.6194	1	0	aa1396to1863	1	0	0	0
2006-01-29	P1812A	96.2287	1	0	aa1396to1863	1	0	0	0
2006-01-29	P1812A	115.117	1	0	aa1396to1863	1	0	0	0
2006-01-29	Q1785H	186.497	1	0	aa1396to1863	1	0	0	0
2006-01-29	Q1785H	200.198	1	0	aa1396to1863	1	0	0	0
2006-01-29	Q1785H	211.417	1	0	aa1396to1863	1	0	0	0
2006-01-29	R1443G	100.772	1	0	aa1396to1863	1	0	1	0
2006-01-29	R1443G	107.737	1	0	aa1396to1863	1	0	1	0
2006-01-29	R1443G	124.24	1	0	aa1396to1863	1	0	1	0
2006-01-29	R1753T	1.8572	1	0	aa1396to1863	1	0	0	0
2006-01-29	R1753T	1.9197	1	0	aa1396to1863	1	0	0	0
2006-01-29	R1753T	2.1132	1	0	aa1396to1863	1	0	0	0
2006-01-29	S1613G	115.802	1	0	aa1396to1863	1	1	1	0
2006-01-29	S1613G	116.344	1	0	aa1396to1863	1	1	1	0
2006-01-29	S1613G	138.19	1	0	aa1396to1863	1	1	1	0
2006-01-29	V1804D	103.628	1	0	aa1396to1863	1	0	1	0
2006-01-29	V1804D	108.98	1	0	aa1396to1863	1	0	1	0
2006-01-29	V1804D	112.168	1	0	aa1396to1863	1	0	1	0
2006-01-29	WT	179.79	1	0	aa1396to1863	1	1	0	0
2006-01-29	WT	205.619	1	0	aa1396to1863	1	1	0	0
2006-01-29	WT	208.67	1	0	aa1396to1863	1	1	0	0
2006-01-29	Y1853X	2.0797	1	0	aa1396to1863	1	0	0	0
2006-01-29	Y1853X	2.1312	1	0	aa1396to1863	1	0	0	0
2006-01-29	Y1853X	2.1765	1	0	aa1396to1863	1	0	0	0
2006-01-30	del14	285.99	0	0	aa1396to1863	1	0	5	0
2006-01-30	del14	291.143	0	0	aa1396to1863	1	0	5	0
2006-01-30	del14	319.697	0	0	aa1396to1863	1	0	5	0
2006-01-30	del14+S1613G	247.936	0	0	aa1396to1863	1	0	5	0
2006-01-30	del14+S1613G	266.099	0	0	aa1396to1863	1	0	5	0
2006-01-30	del14+S1613G	293.036	0	0	aa1396to1863	1	0	5	0
2006-01-30	M1628V	190.36	1	0	aa1396to1863	1	0	0	0
2006-01-30	M1628V	192.66	1	0	aa1396to1863	1	0	0	0
2006-01-30	M1628V	203.65	1	0	aa1396to1863	1	0	0	0
2006-01-30	P1812A	163.884	1	0	aa1396to1863	1	0	0	0
2006-01-30	P1812A	166.923	1	0	aa1396to1863	1	0	0	0
2006-01-30	P1812A	174.722	1	0	aa1396to1863	1	0	0	0
2006-01-30	WT	219.287	1	0	aa1396to1863	1	1	0	0
2006-01-30	WT	244.278	1	0	aa1396to1863	1	1	0	0
2006-01-30	WT	244.808	1	0	aa1396to1863	1	1	0	0
2006-06-19	5673insC	3.9649	0	0	aa1396to1863	1	0	5	0
2006-06-19	5673insC	4.1024	0	0	aa1396to1863	1	0	5	0
2006-06-19	5673insC	4.5315	0	0	aa1396to1863	1	0	5	0
2006-06-19	A1823T	13.9696	0	0	aa1396to1863	1	1	0	0
2006-06-19	A1823T	14.185	0	0	aa1396to1863	1	1	0	0
2006-06-19	A1823T	15.0536	0	0	aa1396to1863	1	1	0	0
2006-06-19	del17/18	11.6136	0	0	aa1396to1863	1	0	5	0
2006-06-19	del17/18	11.745	0	0	aa1396to1863	1	0	5	0
2006-06-19	del17/18	12.3864	0	0	aa1396to1863	1	0	5	0
2006-06-19	E1644G	579.769	1	0	aa1396to1863	1	0	0	0
2006-06-19	E1644G	670.664	1	0	aa1396to1863	1	0	0	0
2006-06-19	E1644G	671.465	1	0	aa1396to1863	1	0	0	0
2006-06-19	G1738E	20.187	1	0	aa1396to1863	1	0	0	0
2006-06-19	G1738E	21.666	1	0	aa1396to1863	1	0	0	0
2006-06-19	G1738E	22.367	1	0	aa1396to1863	1	0	0	0
2006-06-19	G1738R	2.8337	1	0	aa1396to1863	1	0	5	0
2006-06-19	G1738R	2.8748	1	0	aa1396to1863	1	0	5	0
2006-06-19	G1738R	2.9542	1	0	aa1396to1863	1	0	5	0
2006-06-19	G1788D	192.815	1	0	aa1396to1863	1	1	0	0
2006-06-19	G1788D	194.056	1	0	aa1396to1863	1	1	0	0
2006-06-19	G1788D	196.552	1	0	aa1396to1863	1	1	0	0
2006-06-19	K1487R	196.448	1	0	aa1396to1863	1	0	0	0
2006-06-19	K1487R	211.454	1	0	aa1396to1863	1	0	0	0
2006-06-19	K1487R	211.603	1	0	aa1396to1863	1	0	0	0
2006-06-19	L1664P	470.983	1	0	aa1396to1863	1	0	0	0
2006-06-19	L1664P	474.293	1	0	aa1396to1863	1	0	0	0
2006-06-19	L1664P	484.999	1	0	aa1396to1863	1	0	0	0
2006-06-19	L1764P	2.3942	1	0	aa1396to1863	1	0	5	0
2006-06-19	L1764P	2.5892	1	0	aa1396to1863	1	0	5	0
2006-06-19	L1764P	3.2741	1	0	aa1396to1863	1	0	5	0
2006-06-19	M1652I	262.056	1	0	aa1396to1863	1	0	1	0
2006-06-19	M1652I	271.221	1	0	aa1396to1863	1	0	1	0
2006-06-19	M1652I	272.53	1	0	aa1396to1863	1	0	1	0
2006-06-19	M1775R	2.1675	0	0	aa1396to1863	1	1	5	0
2006-06-19	M1775R	2.211	0	0	aa1396to1863	1	1	5	0
2006-06-19	M1775R	2.2438	0	0	aa1396to1863	1	1	5	0
2006-06-19	M1783T	170.92	1	0	aa1396to1863	1	1	0	0
2006-06-19	M1783T	179.173	1	0	aa1396to1863	1	1	0	0
2006-06-19	M1783T	180.409	1	0	aa1396to1863	1	1	0	0
2006-06-19	P1806A	574.264	1	0	aa1396to1863	1	0	0	0
2006-06-19	P1806A	574.531	1	0	aa1396to1863	1	0	0	0
2006-06-19	P1806A	593.213	1	0	aa1396to1863	1	0	0	0
2006-06-19	Q1826H	130.72	1	0	aa1396to1863	1	0	0	0
2006-06-19	Q1826H	207.133	1	0	aa1396to1863	1	0	0	0
2006-06-19	Q1826H	277.408	1	0	aa1396to1863	1	0	0	0
2006-06-19	R1699L	3.3423	1	0	aa1396to1863	1	0	0	0
2006-06-19	R1699L	3.9516	1	0	aa1396to1863	1	0	0	0
2006-06-19	R1699L	4.0953	1	0	aa1396to1863	1	0	0	0
2006-06-19	R1751Q	245.608	1	0	aa1396to1863	1	0	1	0
2006-06-19	R1751Q	278.74	1	0	aa1396to1863	1	0	1	0
2006-06-19	R1751Q	280.02	1	0	aa1396to1863	1	0	1	0
2006-06-19	R1835Q	602.413	1	0	aa1396to1863	1	1	0	0
2006-06-19	R1835Q	662.597	1	0	aa1396to1863	1	1	0	0
2006-06-19	R1835Q	671.449	1	0	aa1396to1863	1	1	0	0
2006-06-19	S1613C	284.071	1	0	aa1396to1863	1	1	0	0
2006-06-19	S1613C	297.983	1	0	aa1396to1863	1	0	0	0
2006-06-19	S1613C	308.842	1	0	aa1396to1863	1	0	0	0
2006-06-19	S1613G	662.521	1	0	aa1396to1863	1	1	1	0
2006-06-19	S1613G	671.211	1	0	aa1396to1863	1	1	1	0
2006-06-19	S1613G	720.677	1	0	aa1396to1863	1	1	1	0
2006-06-19	S1655F	14.0698	1	0	aa1396to1863	1	0	0	0
2006-06-19	S1655F	14.3577	1	0	aa1396to1863	1	0	0	0
2006-06-19	S1655F	15.1239	1	0	aa1396to1863	1	0	0	0
2006-06-19	T1700A	126.559	1	0	aa1396to1863	1	0	0	0
2006-06-19	T1700A	143.998	1	0	aa1396to1863	1	0	0	0
2006-06-19	T1700A	148.425	1	0	aa1396to1863	1	0	0	0
2006-06-19	V1713A	3.3947	1	0	aa1396to1863	1	0	0	0
2006-06-19	V1713A	3.6849	1	0	aa1396to1863	1	0	0	0
2006-06-19	V1713A	3.7881	1	0	aa1396to1863	1	0	0	0
2006-06-19	V1833M	548.545	1	0	aa1396to1863	1	1	0	0
2006-06-19	V1833M	551.533	1	0	aa1396to1863	1	1	0	0
2006-06-19	V1833M	565.594	1	0	aa1396to1863	1	1	0	0
2006-06-19	WT	468.988	1	0	aa1396to1863	1	1	0	0
2006-06-19	WT	688.319	1	0	aa1396to1863	1	1	0	0
2006-06-19	WT	689.415	1	0	aa1396to1863	1	1	0	0
2006-06-19	Y1853X	2.1101	1	0	aa1396to1863	1	0	0	0
2006-06-19	Y1853X	2.17	1	0	aa1396to1863	1	0	0	0
2006-06-19	Y1853X	2.224	1	0	aa1396to1863	1	0	0	0
2006-06-22	A1823T	2.1925	0	0	aa1396to1863	1	1	0	0
2006-06-22	A1823T	2.2902	0	0	aa1396to1863	1	1	0	0
2006-06-22	A1823T	2.6887	0	0	aa1396to1863	1	1	0	0
2006-06-22	K1487R	47.5882	1	0	aa1396to1863	1	0	0	0
2006-06-22	K1487R	51.7928	1	0	aa1396to1863	1	0	0	0
2006-06-22	K1487R	52.6716	1	0	aa1396to1863	1	0	0	0
2006-06-22	M1652I	64.3422	1	0	aa1396to1863	1	0	1	0
2006-06-22	M1652I	64.8091	1	0	aa1396to1863	1	0	1	0
2006-06-22	M1652I	66.6248	1	0	aa1396to1863	1	0	1	0
2006-06-22	M1775R	0.3731	1	0	aa1396to1863	1	1	5	0
2006-06-22	M1775R	0.3985	1	0	aa1396to1863	1	1	5	0
2006-06-22	M1775R	0.4033	1	0	aa1396to1863	1	1	5	0
2006-06-22	Q1826H	20.0567	1	0	aa1396to1863	1	0	0	0
2006-06-22	Q1826H	26.6166	1	0	aa1396to1863	1	0	0	0
2006-06-22	Q1826H	34.6815	1	0	aa1396to1863	1	0	0	0
2006-06-22	R1699L	0.4456	1	0	aa1396to1863	1	0	0	0
2006-06-22	R1699L	0.6022	1	0	aa1396to1863	1	0	0	0
2006-06-22	R1699L	0.7278	1	0	aa1396to1863	1	0	0	0
2006-06-22	R1751Q	46.4798	1	0	aa1396to1863	1	0	1	0
2006-06-22	R1751Q	47.3832	1	0	aa1396to1863	1	0	1	0
2006-06-22	R1751Q	50.6541	1	0	aa1396to1863	1	0	1	0
2006-06-22	R1835Q	120.43	1	0	aa1396to1863	1	1	0	0
2006-06-22	R1835Q	122.429	1	0	aa1396to1863	1	1	0	0
2006-06-22	R1835Q	125.773	1	0	aa1396to1863	1	1	0	0
2006-06-22	S1613C	55.3467	1	0	aa1396to1863	1	0	0	0
2006-06-22	S1613C	58.6896	1	0	aa1396to1863	1	0	0	0
2006-06-22	S1613C	60.6398	1	0	aa1396to1863	1	0	0	0
2006-06-22	S1613G	101.116	1	0	aa1396to1863	1	1	1	0
2006-06-22	S1613G	101.706	1	0	aa1396to1863	1	1	1	0
2006-06-22	S1613G	104.089	1	0	aa1396to1863	1	1	1	0
2006-06-22	V1741G	1.1722	1	0	aa1396to1863	1	0	0	0
2006-06-22	V1741G	1.2437	1	0	aa1396to1863	1	0	0	0
2006-06-22	V1741G	1.5963	1	0	aa1396to1863	1	0	0	0
2006-06-22	V1833M	109.778	1	0	aa1396to1863	1	1	0	0
2006-06-22	V1833M	116.665	1	0	aa1396to1863	1	1	0	0
2006-06-22	V1833M	118.731	1	0	aa1396to1863	1	1	0	0
2006-06-22	WT	99.0334	1	0	aa1396to1863	1	1	0	0
2006-06-22	WT	100.157	1	0	aa1396to1863	1	1	0	0
2006-06-22	WT	103.062	1	0	aa1396to1863	1	1	0	0
2006-06-22	Y1853X	0.3783	1	0	aa1396to1863	1	0	0	0
2006-06-22	Y1853X	0.3796	1	0	aa1396to1863	1	0	0	0
2006-06-22	Y1853X	0.3936	1	0	aa1396to1863	1	0	0	0
2006-07-12	5673insC	0.407	0	0	aa1396to1863	1	0	5	0
2006-07-12	5673insC	0.4375	0	0	aa1396to1863	1	0	5	0
2006-07-12	5673insC	0.4534	0	0	aa1396to1863	1	0	5	0
2006-07-12	A1823T	2.0854	0	0	aa1396to1863	1	1	0	0
2006-07-12	A1823T	2.1077	0	0	aa1396to1863	1	1	0	0
2006-07-12	A1823T	2.2186	0	0	aa1396to1863	1	1	0	0
2006-07-12	del17/18	0.4794	0	0	aa1396to1863	1	0	5	0
2006-07-12	del17/18	0.4813	0	0	aa1396to1863	1	0	5	0
2006-07-12	del17/18	0.4839	0	0	aa1396to1863	1	0	5	0
2006-07-12	K1487R	51.8115	1	0	aa1396to1863	1	0	0	0
2006-07-12	K1487R	52.1848	1	0	aa1396to1863	1	0	0	0
2006-07-12	K1487R	54.3473	1	0	aa1396to1863	1	0	0	0
2006-07-12	M1652I	71.3282	1	0	aa1396to1863	1	0	1	0
2006-07-12	M1652I	81.7316	1	0	aa1396to1863	1	0	1	0
2006-07-12	M1652I	81.7456	1	0	aa1396to1863	1	0	1	0
2006-07-12	M1775R	0.3651	1	0	aa1396to1863	1	1	5	0
2006-07-12	M1775R	0.3805	1	0	aa1396to1863	1	1	5	0
2006-07-12	M1775R	0.3987	1	0	aa1396to1863	1	1	5	0
2006-07-12	Q1826H	93.9698	1	0	aa1396to1863	1	0	0	0
2006-07-12	Q1826H	100.131	1	0	aa1396to1863	1	0	0	0
2006-07-12	Q1826H	101.838	1	0	aa1396to1863	1	0	0	0
2006-07-12	R1699L	0.3765	1	0	aa1396to1863	1	0	0	0
2006-07-12	R1699L	0.3831	1	0	aa1396to1863	1	0	0	0
2006-07-12	R1699L	0.3852	1	0	aa1396to1863	1	0	0	0
2006-07-12	R1751Q	50.0089	1	0	aa1396to1863	1	0	1	0
2006-07-12	R1751Q	53.496	1	0	aa1396to1863	1	0	1	0
2006-07-12	R1751Q	55.4143	1	0	aa1396to1863	1	0	1	0
2006-07-12	R1835Q	101.187	1	0	aa1396to1863	1	1	0	0
2006-07-12	R1835Q	110.882	1	0	aa1396to1863	1	1	0	0
2006-07-12	R1835Q	117.508	1	0	aa1396to1863	1	1	0	0
2006-07-12	S1613C	79.9895	1	0	aa1396to1863	1	0	0	0
2006-07-12	S1613C	84.5233	1	0	aa1396to1863	1	0	0	0
2006-07-12	S1613C	94.7607	1	0	aa1396to1863	1	0	0	0
2006-07-12	V1741G	51.3487	1	0	aa1396to1863	1	0	0	0
2006-07-12	V1741G	53.2969	1	0	aa1396to1863	1	0	0	0
2006-07-12	V1741G	54.3516	1	0	aa1396to1863	1	0	0	0
2006-07-12	V1833M	91.7063	1	0	aa1396to1863	1	1	0	0
2006-07-12	V1833M	92.3637	1	0	aa1396to1863	1	1	0	0
2006-07-12	V1833M	98.6531	1	0	aa1396to1863	1	1	0	0
2006-07-12	WT	75.3886	1	0	aa1396to1863	1	1	0	0
2006-07-12	WT	81.3014	1	0	aa1396to1863	1	1	0	0
2006-07-12	WT	85.0502	1	0	aa1396to1863	1	1	0	0
2006-07-12	Y1853X	0.3319	1	0	aa1396to1863	1	0	0	0
2006-07-12	Y1853X	0.3374	1	0	aa1396to1863	1	0	0	0
2006-07-12	Y1853X	0.3405	1	0	aa1396to1863	1	0	0	0
2006-07-20	M1775R	0.0774	1	0	aa1396to1863	1	1	5	0
2006-07-20	M1775R	0.0791	1	0	aa1396to1863	1	1	5	0
2006-07-20	M1775R	0.0865	1	0	aa1396to1863	1	1	5	0
2006-07-20	M1783T	4.9935	0	0	aa1396to1863	1	1	0	0
2006-07-20	M1783T	5.2482	0	0	aa1396to1863	1	1	0	0
2006-07-20	M1783T	5.7988	0	0	aa1396to1863	1	1	0	0
2006-07-20	S1613G	29.5122	1	0	aa1396to1863	1	1	1	0
2006-07-20	S1613G	30.5133	1	0	aa1396to1863	1	1	1	0
2006-07-20	S1613G	31.2842	1	0	aa1396to1863	1	1	1	0
2006-07-20	WT	26.1686	1	0	aa1396to1863	1	1	0	0
2006-07-20	WT	26.5009	1	0	aa1396to1863	1	1	0	0
2006-07-20	WT	27.0991	1	0	aa1396to1863	1	1	0	0
2006-07-20	Y1853X	0.0741	1	0	aa1396to1863	1	0	0	0
2006-07-20	Y1853X	0.0774	1	0	aa1396to1863	1	0	0	0
2006-07-20	Y1853X	0.0792	1	0	aa1396to1863	1	0	0	0
2006-11-22	del14	25.1771	0	0	aa1396to1863	2	0	5	0
2006-11-22	del14	26.3518	0	0	aa1396to1863	2	0	5	0
2006-11-22	del14	26.5199	0	0	aa1396to1863	2	0	5	0
2006-11-22	M1775R	0.1063	1	0	aa1396to1863	2	1	5	0
2006-11-22	M1775R	0.1093	1	0	aa1396to1863	2	1	5	0
2006-11-22	M1775R	0.1151	1	0	aa1396to1863	2	1	5	0
2006-11-22	S1423A	19.8895	0	0	aa1396to1863	2	1	0	0
2006-11-22	S1423A	20.2452	0	0	aa1396to1863	2	1	0	0
2006-11-22	S1423A	20.6587	0	0	aa1396to1863	2	1	0	0
2006-11-22	S1457A	9.8413	1	0	aa1396to1863	2	1	0	0
2006-11-22	S1457A	10.0661	1	0	aa1396to1863	2	1	0	0
2006-11-22	S1457A	11.3371	1	0	aa1396to1863	2	1	0	0
2006-11-22	S1466A	23.7358	0	0	aa1396to1863	2	1	0	0
2006-11-22	S1466A	24.8177	0	0	aa1396to1863	2	1	0	0
2006-11-22	S1466A	25.5512	0	0	aa1396to1863	2	1	0	0
2006-11-22	S1524A	20.9981	1	0	aa1396to1863	2	1	0	0
2006-11-22	S1524A	23.7534	1	0	aa1396to1863	2	1	0	0
2006-11-22	S1524A	23.7826	1	0	aa1396to1863	2	1	0	0
2006-11-22	S1542A	37.9999	1	0	aa1396to1863	2	1	0	0
2006-11-22	S1542A	39.5036	1	0	aa1396to1863	2	1	0	0
2006-11-22	S1542A	41.4756	1	0	aa1396to1863	2	1	0	0
2006-11-22	S1613G	16.6216	1	0	aa1396to1863	2	1	1	0
2006-11-22	S1613G	17.3766	1	0	aa1396to1863	2	1	1	0
2006-11-22	S1613G	19.2402	1	0	aa1396to1863	2	1	1	0
2006-11-22	WT	16.0578	1	0	aa1396to1863	2	1	0	0
2006-11-22	WT	16.1808	1	0	aa1396to1863	2	1	0	0
2006-11-22	WT	16.5991	1	0	aa1396to1863	2	1	0	0
2006-11-22	Y1853X	0.092	1	0	aa1396to1863	2	0	0	0
2006-11-22	Y1853X	0.0939	1	0	aa1396to1863	2	0	0	0
2006-11-22	Y1853X	0.0996	1	0	aa1396to1863	2	0	0	0
2007-01-08	A1830T	2.2151	1	0	aa1396to1863	1	0	0	0
2007-01-08	A1830T	2.3338	1	0	aa1396to1863	1	0	0	0
2007-01-08	A1830T	2.4021	1	0	aa1396to1863	1	0	0	0
2007-01-08	F1662S	1.9914	1	0	aa1396to1863	1	0	1	0
2007-01-08	F1662S	2.2505	1	0	aa1396to1863	1	0	1	0
2007-01-08	F1662S	2.305	1	0	aa1396to1863	1	0	1	0
2007-01-08	F1695L	2.3498	1	0	aa1396to1863	1	0	0	0
2007-01-08	F1695L	2.5267	1	0	aa1396to1863	1	0	0	0
2007-01-08	F1695L	2.5401	1	0	aa1396to1863	1	0	0	0
2007-01-08	H1746N	1.0761	1	0	aa1396to1863	1	0	0	0
2007-01-08	H1746N	1.0877	1	0	aa1396to1863	1	0	0	0
2007-01-08	H1746N	1.1344	1	0	aa1396to1863	1	0	0	0
2007-01-08	L1844R	2.0701	1	0	aa1396to1863	1	0	0	0
2007-01-08	L1844R	2.1021	1	0	aa1396to1863	1	0	0	0
2007-01-08	L1844R	2.3982	1	0	aa1396to1863	1	0	0	0
2007-01-08	M1775R	0.0158	1	0	aa1396to1863	1	1	5	0
2007-01-08	M1775R	0.0166	1	0	aa1396to1863	1	1	5	0
2007-01-08	M1775R	0.0171	1	0	aa1396to1863	1	1	5	0
2007-01-08	M1783L	2.3458	1	0	aa1396to1863	1	0	0	0
2007-01-08	M1783L	2.5174	1	0	aa1396to1863	1	0	0	0
2007-01-08	M1783L	2.5663	1	0	aa1396to1863	1	0	0	0
2007-01-08	P1771L	1.3494	1	0	aa1396to1863	1	0	0	0
2007-01-08	P1771L	1.3919	1	0	aa1396to1863	1	0	0	0
2007-01-08	P1771L	1.5004	1	0	aa1396to1863	1	0	0	0
2007-01-08	P1859R	2.0522	1	0	aa1396to1863	1	0	1	0
2007-01-08	P1859R	2.0821	1	0	aa1396to1863	1	0	1	0
2007-01-08	P1859R	2.9266	1	0	aa1396to1863	1	0	1	0
2007-01-08	R1726G	2.2862	1	0	aa1396to1863	1	0	0	0
2007-01-08	R1726G	2.4803	1	0	aa1396to1863	1	0	0	0
2007-01-08	R1726G	2.5479	1	0	aa1396to1863	1	0	0	0
2007-01-08	R1751P	0.0178	1	0	aa1396to1863	1	0	0	0
2007-01-08	R1751P	0.0204	1	0	aa1396to1863	1	0	0	0
2007-01-08	R1751P	0.0207	1	0	aa1396to1863	1	0	0	0
2007-01-08	S1613G	2.619	1	0	aa1396to1863	1	1	1	0
2007-01-08	S1613G	2.729	1	0	aa1396to1863	1	1	1	0
2007-01-08	S1613G	3.0153	1	0	aa1396to1863	1	1	1	0
2007-01-08	WT	2.4233	1	0	aa1396to1863	1	1	0	0
2007-01-08	WT	2.4836	1	0	aa1396to1863	1	1	0	0
2007-01-08	WT	2.7311	1	0	aa1396to1863	1	1	0	0
2007-01-08	Y1853X	0.0168	1	0	aa1396to1863	1	0	0	0
2007-01-08	Y1853X	0.0173	1	0	aa1396to1863	1	0	0	0
2007-01-08	Y1853X	0.0181	1	0	aa1396to1863	1	0	0	0
2007-01-12	A1830T	4.3088	1	0	aa1396to1863	1	0	0	0
2007-01-12	A1830T	4.4167	1	0	aa1396to1863	1	0	0	0
2007-01-12	A1830T	4.9368	1	0	aa1396to1863	1	0	0	0
2007-01-12	F1662S	3.6277	1	0	aa1396to1863	1	0	1	0
2007-01-12	F1662S	4.1037	1	0	aa1396to1863	1	0	1	0
2007-01-12	F1662S	5.1331	1	0	aa1396to1863	1	0	1	0
2007-01-12	F1695L	4.3053	1	0	aa1396to1863	1	0	0	0
2007-01-12	F1695L	4.6632	1	0	aa1396to1863	1	0	0	0
2007-01-12	F1695L	5.8039	1	0	aa1396to1863	1	0	0	0
2007-01-12	H1746N	1.8645	1	0	aa1396to1863	1	0	0	0
2007-01-12	H1746N	1.9257	1	0	aa1396to1863	1	0	0	0
2007-01-12	H1746N	2.0348	1	0	aa1396to1863	1	0	0	0
2007-01-12	L1844R	4.6958	1	0	aa1396to1863	1	0	0	0
2007-01-12	L1844R	4.9726	1	0	aa1396to1863	1	0	0	0
2007-01-12	L1844R	5.2515	1	0	aa1396to1863	1	0	0	0
2007-01-12	M1775R	0.0335	1	0	aa1396to1863	1	1	5	0
2007-01-12	M1775R	0.035	1	0	aa1396to1863	1	1	5	0
2007-01-12	M1775R	0.0396	1	0	aa1396to1863	1	1	5	0
2007-01-12	M1783L	4.1286	1	0	aa1396to1863	1	0	0	0
2007-01-12	M1783L	5.946	1	0	aa1396to1863	1	0	0	0
2007-01-12	M1783L	5.9884	1	0	aa1396to1863	1	0	0	0
2007-01-12	P1771L	2.2599	1	0	aa1396to1863	1	0	0	0
2007-01-12	P1771L	2.566	1	0	aa1396to1863	1	0	0	0
2007-01-12	P1771L	2.9202	1	0	aa1396to1863	1	0	0	0
2007-01-12	P1859R	5.24	1	0	aa1396to1863	1	0	1	0
2007-01-12	P1859R	5.2813	1	0	aa1396to1863	1	0	1	0
2007-01-12	P1859R	5.6315	1	0	aa1396to1863	1	0	1	0
2007-01-12	R1726G	4.315	1	0	aa1396to1863	1	0	0	0
2007-01-12	R1726G	5.497	1	0	aa1396to1863	1	0	0	0
2007-01-12	R1726G	5.6905	1	0	aa1396to1863	1	0	0	0
2007-01-12	R1751P	0.0375	1	0	aa1396to1863	1	0	0	0
2007-01-12	R1751P	0.0382	1	0	aa1396to1863	1	0	0	0
2007-01-12	R1751P	0.0435	1	0	aa1396to1863	1	0	0	0
2007-01-12	S1613G	4.1088	1	0	aa1396to1863	1	1	1	0
2007-01-12	S1613G	5.2118	1	0	aa1396to1863	1	1	1	0
2007-01-12	S1613G	5.6297	1	0	aa1396to1863	1	1	1	0
2007-01-12	WT	5.582	1	0	aa1396to1863	1	1	0	0
2007-01-12	WT	5.8564	1	0	aa1396to1863	1	1	0	0
2007-01-12	WT	7.2064	1	0	aa1396to1863	1	1	0	0
2007-01-12	Y1853X	0.0335	1	0	aa1396to1863	1	0	0	0
2007-01-12	Y1853X	0.035	1	0	aa1396to1863	1	0	0	0
2007-01-12	Y1853X	0.0432	1	0	aa1396to1863	1	0	0	0
2008-02-10	D1733Y	130.08	1	0	aa1396to1863	1	1	0	0
2008-02-10	D1733Y	153.95	1	0	aa1396to1863	1	1	0	0
2008-02-10	D1733Y	160.77	1	0	aa1396to1863	1	1	0	0
2008-02-10	D1813H	57.44	1	0	aa1396to1863	1	1	0	0
2008-02-10	D1813H	68.12	1	0	aa1396to1863	1	1	0	0
2008-02-10	D1813H	74.27	1	0	aa1396to1863	1	1	0	0
2008-02-10	E1660V	57.13	1	0	aa1396to1863	1	1	0	0
2008-02-10	E1660V	102.33	1	0	aa1396to1863	1	1	0	0
2008-02-10	E1660V	108.64	1	0	aa1396to1863	1	1	0	0
2008-02-10	E1731D	59.99	1	0	aa1396to1863	1	1	0	0
2008-02-10	E1731D	66.27	1	0	aa1396to1863	1	1	0	0
2008-02-10	E1731D	74.95	1	0	aa1396to1863	1	1	0	0
2008-02-10	E1754V	108.64	1	0	aa1396to1863	1	1	0	0
2008-02-10	E1754V	133.85	1	0	aa1396to1863	1	1	0	0
2008-02-10	E1754V	138.69	1	0	aa1396to1863	1	1	0	0
2008-02-10	E1765K	57.39	1	0	aa1396to1863	1	1	0	0
2008-02-10	E1765K	70.09	1	0	aa1396to1863	1	1	0	0
2008-02-10	E1765K	98.45	1	0	aa1396to1863	1	1	0	0
2008-02-10	H1805L	115.09	1	0	aa1396to1863	1	1	0	0
2008-02-10	H1805L	127.23	1	0	aa1396to1863	1	1	0	0
2008-02-10	H1805L	130.11	1	0	aa1396to1863	1	1	0	0
2008-02-10	L1679Q	99.45	1	0	aa1396to1863	1	1	0	0
2008-02-10	L1679Q	136.12	1	0	aa1396to1863	1	1	0	0
2008-02-10	L1679Q	138.6	1	0	aa1396to1863	1	1	0	0
2008-02-10	L1844P	81.49	1	0	aa1396to1863	1	1	0	0
2008-02-10	L1844P	81.59	1	0	aa1396to1863	1	1	0	0
2008-02-10	L1844P	81.68	1	0	aa1396to1863	1	1	0	0
2008-02-10	M1775R	1.48	1	0	aa1396to1863	1	1	5	0
2008-02-10	M1775R	1.87	1	0	aa1396to1863	1	1	5	0
2008-02-10	M1775R	2.99	1	0	aa1396to1863	1	1	5	0
2008-02-10	S1790Y	119.1	1	0	aa1396to1863	1	1	0	0
2008-02-10	S1790Y	126.79	1	0	aa1396to1863	1	1	0	0
2008-02-10	S1790Y	128.63	1	0	aa1396to1863	1	1	0	0
2008-02-10	WT	82.84	1	0	aa1396to1863	1	1	0	0
2008-02-10	WT	102.41	1	0	aa1396to1863	1	1	0	0
2008-02-10	WT	114.75	1	0	aa1396to1863	1	1	0	0
2008-02-10	Y1853X	1.97	1	0	aa1396to1863	1	0	0	0
2008-02-10	Y1853X	2.17	1	0	aa1396to1863	1	0	0	0
2008-02-10	Y1853X	2.42	1	0	aa1396to1863	1	0	0	0
2008-08-02	D1692Y	0.1535	1	0	aa1646to1859	3	0	0	0
2008-08-02	D1692Y	0.159	1	0	aa1646to1859	3	0	0	0
2008-08-02	D1692Y	0.206	1	0	aa1646to1859	3	0	0	0
2008-08-02	M1775R	0.1099	1	0	aa1646to1859	3	1	5	0
2008-08-02	M1775R	0.1182	1	0	aa1646to1859	3	1	5	0
2008-08-02	M1775R	0.1201	1	0	aa1646to1859	3	1	5	0
2008-08-02	V1696L	0.394	1	0	aa1646to1859	3	1	0	0
2008-08-02	V1696L	0.4143	1	0	aa1646to1859	3	1	0	0
2008-08-02	V1696L	0.431	1	0	aa1646to1859	3	1	0	0
2008-08-02	WT	0.8856	1	0	aa1646to1859	3	1	0	0
2008-08-02	WT	0.97	1	0	aa1646to1859	3	1	0	0
2008-08-02	WT	0.9958	1	0	aa1646to1859	3	1	0	0
2008-08-02	WT	1.0257	1	0	aa1646to1859	3	1	0	0
2008-08-02	WT	1.0287	1	0	aa1646to1859	3	1	0	0
2008-08-02	WT	1.037	1	0	aa1646to1859	3	1	0	0
2008-08-02	WT	1.0615	1	0	aa1646to1859	3	1	0	0
2008-08-02	WT	1.1354	1	0	aa1646to1859	3	1	0	0
2008-08-02	WT	1.1815	1	0	aa1646to1859	3	1	0	0
2008-08-02	Y1853X	0.1108	1	0	aa1646to1859	3	0	0	0
2008-08-02	Y1853X	0.1199	1	0	aa1646to1859	3	0	0	0
2008-08-02	Y1853X	0.2126	1	0	aa1646to1859	3	0	0	0
2008-08-09	D1692N	0.8412	1	0	aa1646to1859	3	0	0	0
2008-08-09	D1692N	0.8745	1	0	aa1646to1859	3	0	0	0
2008-08-09	D1692N	0.9824	1	0	aa1646to1859	3	0	0	0
2008-08-09	D1733G	1.5998	1	0	aa1646to1859	3	0	0	0
2008-08-09	D1733G	1.6552	1	0	aa1646to1859	3	0	0	0
2008-08-09	D1733G	1.7692	1	0	aa1646to1859	3	0	0	0
2008-08-09	D1739E	0.2211	1	0	aa1646to1859	3	0	0	0
2008-08-09	D1739E	0.2347	1	0	aa1646to1859	3	0	0	0
2008-08-09	D1739E	0.248	1	0	aa1646to1859	3	0	0	0
2008-08-09	E1682K	1.397	1	0	aa1646to1859	3	0	1	0
2008-08-09	E1682K	1.4014	1	0	aa1646to1859	3	0	1	0
2008-08-09	E1682K	1.4769	1	0	aa1646to1859	3	0	1	0
2008-08-09	E1682V	1.9499	1	0	aa1646to1859	3	0	0	0
2008-08-09	E1682V	1.9742	1	0	aa1646to1859	3	0	0	0
2008-08-09	E1682V	2.0565	1	0	aa1646to1859	3	0	0	0
2008-08-09	F1734S	1.3064	1	0	aa1646to1859	3	0	0	0
2008-08-09	F1734S	1.4629	1	0	aa1646to1859	3	0	0	0
2008-08-09	F1734S	1.5023	1	0	aa1646to1859	3	0	0	0
2008-08-09	M1652T	1.3326	1	0	aa1646to1859	3	0	1	0
2008-08-09	M1652T	1.3488	1	0	aa1646to1859	3	0	1	0
2008-08-09	M1652T	1.4374	1	0	aa1646to1859	3	0	1	0
2008-08-09	M1663K	1.4908	1	0	aa1646to1859	3	0	0	0
2008-08-09	M1663K	1.5849	1	0	aa1646to1859	3	0	0	0
2008-08-09	M1663K	1.6643	1	0	aa1646to1859	3	0	0	0
2008-08-09	M1663L	1.8338	1	0	aa1646to1859	3	0	0	0
2008-08-09	M1663L	1.9112	1	0	aa1646to1859	3	0	0	0
2008-08-09	M1663L	1.9487	1	0	aa1646to1859	3	0	0	0
2008-08-09	M1775R	0.1633	1	0	aa1646to1859	3	1	5	0
2008-08-09	M1775R	0.191	1	0	aa1646to1859	3	1	5	0
2008-08-09	M1775R	0.2036	1	0	aa1646to1859	3	1	5	0
2008-08-09	N1647K	1.3085	1	0	aa1646to1859	3	1	0	0
2008-08-09	N1647K	1.4474	1	0	aa1646to1859	3	1	0	0
2008-08-09	N1647K	1.5429	1	0	aa1646to1859	3	1	0	0
2008-08-09	N1730S	1.8064	1	0	aa1646to1859	3	0	0	0
2008-08-09	N1730S	2.0753	1	0	aa1646to1859	3	0	0	0
2008-08-09	N1730S	2.0888	1	0	aa1646to1859	3	0	0	0
2008-08-09	S1715C	0.1503	1	0	aa1646to1859	3	0	0	0
2008-08-09	S1715C	0.2627	1	0	aa1646to1859	3	0	0	0
2008-08-09	S1715C	0.2639	1	0	aa1646to1859	3	0	0	0
2008-08-09	S1722F	0.1649	1	0	aa1646to1859	3	0	0	0
2008-08-09	S1722F	0.2332	1	0	aa1646to1859	3	0	0	0
2008-08-09	S1722F	0.2626	1	0	aa1646to1859	3	0	0	0
2008-08-09	T1685A	0.2301	1	0	aa1646to1859	3	0	5	0
2008-08-09	T1685A	0.2548	1	0	aa1646to1859	3	0	5	0
2008-08-09	T1685A	0.2945	1	0	aa1646to1859	3	0	5	0
2008-08-09	T1691I	0.2417	1	0	aa1646to1859	3	0	0	0
2008-08-09	T1691I	0.2585	1	0	aa1646to1859	3	0	0	0
2008-08-09	T1691I	0.2969	1	0	aa1646to1859	3	0	0	0
2008-08-09	V1653M	0.1884	1	0	aa1646to1859	3	0	0	0
2008-08-09	V1653M	0.2086	1	0	aa1646to1859	3	0	0	0
2008-08-09	V1653M	0.2505	1	0	aa1646to1859	3	0	0	0
2008-08-09	V1736G	0.204	1	0	aa1646to1859	3	0	0	0
2008-08-09	V1736G	0.2324	1	0	aa1646to1859	3	0	0	0
2008-08-09	V1736G	0.2437	1	0	aa1646to1859	3	0	0	0
2008-08-09	W1718S	0.2623	1	0	aa1646to1859	3	0	0	0
2008-08-09	W1718S	0.3449	1	0	aa1646to1859	3	0	0	0
2008-08-09	W1718S	0.3545	1	0	aa1646to1859	3	0	0	0
2008-08-09	WT	1.5873	1	0	aa1646to1859	3	1	0	0
2008-08-09	WT	1.7217	1	0	aa1646to1859	3	1	0	0
2008-08-09	WT	1.9687	1	0	aa1646to1859	3	1	0	0
2008-08-09	WT	2.0142	1	0	aa1646to1859	3	1	0	0
2008-08-09	WT	2.0228	1	0	aa1646to1859	3	1	0	0
2008-08-09	WT	2.0565	1	0	aa1646to1859	3	1	0	0
2008-08-09	WT	2.0908	1	0	aa1646to1859	3	1	0	0
2008-08-09	WT	2.1263	1	0	aa1646to1859	3	1	0	0
2008-08-09	WT	2.1381	1	0	aa1646to1859	3	1	0	0
2008-08-09	Y1853X	0.1583	1	0	aa1646to1859	3	0	0	0
2008-08-09	Y1853X	0.1959	1	0	aa1646to1859	3	0	0	0
2008-08-09	Y1853X	0.2179	1	0	aa1646to1859	3	0	0	0
2008-08-24	A1789S	9.5335	1	0	aa1646to1859	3	0	0	0
2008-08-24	A1789S	10.4339	1	0	aa1646to1859	3	0	0	0
2008-08-24	A1789S	10.5496	1	0	aa1646to1859	3	0	0	0
2008-08-24	A1843P	6.9949	1	0	aa1646to1859	3	0	0	0
2008-08-24	A1843P	8.2667	1	0	aa1646to1859	3	0	0	0
2008-08-24	A1843P	8.6422	1	0	aa1646to1859	3	0	0	0
2008-08-24	C1787S	9.1869	1	0	aa1646to1859	3	1	0	0
2008-08-24	C1787S	10.1076	1	0	aa1646to1859	3	1	0	0
2008-08-24	C1787S	10.3486	1	0	aa1646to1859	3	1	0	0
2008-08-24	D1739Y	0.606	1	0	aa1646to1859	3	0	0	0
2008-08-24	D1739Y	0.6507	1	0	aa1646to1859	3	0	0	0
2008-08-24	D1739Y	0.851	1	0	aa1646to1859	3	0	0	0
2008-08-24	D1778G	7.692	1	0	aa1646to1859	3	0	0	0
2008-08-24	D1778G	8.4481	1	0	aa1646to1859	3	0	0	0
2008-08-24	D1778G	8.9214	1	0	aa1646to1859	3	0	0	0
2008-08-24	D1778N	7.0549	1	0	aa1646to1859	3	0	0	0
2008-08-24	D1778N	8.3093	1	0	aa1646to1859	3	0	0	0
2008-08-24	D1778N	8.7791	1	0	aa1646to1859	3	0	0	0
2008-08-24	D1778Y	7.0428	1	0	aa1646to1859	3	0	0	0
2008-08-24	D1778Y	7.5787	1	0	aa1646to1859	3	0	0	0
2008-08-24	D1778Y	8.2014	1	0	aa1646to1859	3	0	0	0
2008-08-24	D1818G	0.3853	1	1	aa1646to1859	3	0	0	0
2008-08-24	D1818G	0.4631	1	1	aa1646to1859	3	0	0	0
2008-08-24	D1818G	0.4789	1	1	aa1646to1859	3	0	0	0
2008-08-24	D1851E	0.7354	1	1	aa1646to1859	3	0	0	0
2008-08-24	D1851E	0.8077	1	1	aa1646to1859	3	0	0	0
2008-08-24	D1851E	0.8195	1	1	aa1646to1859	3	0	0	0
2008-08-24	E1836K	0.566	1	0	aa1646to1859	3	0	0	0
2008-08-24	E1836K	0.5713	1	0	aa1646to1859	3	0	0	0
2008-08-24	E1836K	0.697	1	0	aa1646to1859	3	0	0	0
2008-08-24	F1761S	0.6187	1	0	aa1646to1859	3	0	0	0
2008-08-24	F1761S	0.8801	1	0	aa1646to1859	3	0	0	0
2008-08-24	F1761S	1.0379	1	0	aa1646to1859	3	0	0	0
2008-08-24	G1803A	0.7728	1	0	aa1646to1859	3	0	0	0
2008-08-24	G1803A	0.7968	1	0	aa1646to1859	3	0	0	0
2008-08-24	G1803A	0.8905	1	0	aa1646to1859	3	0	0	0
2008-08-24	H1805P	10.3256	1	0	aa1646to1859	3	0	0	0
2008-08-24	H1805P	10.3543	1	0	aa1646to1859	3	0	0	0
2008-08-24	H1805P	11.8716	1	0	aa1646to1859	3	0	0	0
2008-08-24	L1780P	0.8084	1	0	aa1646to1859	3	0	0	0
2008-08-24	L1780P	0.8792	1	0	aa1646to1859	3	0	0	0
2008-08-24	L1780P	0.9242	1	0	aa1646to1859	3	0	0	0
2008-08-24	L1854P	1.9258	1	0	aa1646to1859	3	0	0	0
2008-08-24	L1854P	2.491	1	0	aa1646to1859	3	0	0	0
2008-08-24	L1854P	2.5632	1	0	aa1646to1859	3	0	0	0
2008-08-24	M1775R	0.5175	1	0	aa1646to1859	3	1	5	0
2008-08-24	M1775R	0.5395	1	0	aa1646to1859	3	1	5	0
2008-08-24	M1775R	0.5471	1	0	aa1646to1859	3	1	5	0
2008-08-24	M1783I	7.487	1	0	aa1646to1859	3	0	0	0
2008-08-24	M1783I	9.3045	1	0	aa1646to1859	3	0	0	0
2008-08-24	M1783I	9.4838	1	0	aa1646to1859	3	0	0	0
2008-08-24	N1819S	0.4343	1	1	aa1646to1859	3	0	0	0
2008-08-24	N1819S	0.5062	1	1	aa1646to1859	3	0	0	0
2008-08-24	N1819S	0.5083	1	1	aa1646to1859	3	0	0	0
2008-08-24	P1749R	0.7616	1	0	aa1646to1859	3	0	0	0
2008-08-24	P1749R	0.7691	1	0	aa1646to1859	3	0	0	0
2008-08-24	P1749R	0.8907	1	0	aa1646to1859	3	0	0	0
2008-08-24	P1771R	8.2557	0	0	aa1646to1859	3	0	0	0
2008-08-24	P1771R	8.6246	0	0	aa1646to1859	3	0	0	0
2008-08-24	P1771R	7.7724	1	0	aa1646to1859	3	0	0	0
2008-08-24	P1856S	0.5265	1	1	aa1646to1859	3	0	0	0
2008-08-24	P1856S	0.5981	1	1	aa1646to1859	3	0	0	0
2008-08-24	P1856S	0.6838	1	1	aa1646to1859	3	0	0	0
2008-08-24	Q1811R	0.5876	1	0	aa1646to1859	3	0	0	0
2008-08-24	Q1811R	0.5887	1	0	aa1646to1859	3	0	0	0
2008-08-24	Q1811R	0.7036	1	0	aa1646to1859	3	0	0	0
2008-08-24	R1835P	0.5316	1	1	aa1646to1859	3	0	0	0
2008-08-24	R1835P	0.5927	1	1	aa1646to1859	3	0	0	0
2008-08-24	R1835P	0.6483	1	1	aa1646to1859	3	0	0	0
2008-08-24	S1841N	0.5482	1	0	aa1646to1859	3	0	0	0
2008-08-24	S1841N	0.5646	1	0	aa1646to1859	3	0	0	0
2008-08-24	S1841N	0.6052	1	0	aa1646to1859	3	0	0	0
2008-08-24	S1841R	6.6115	1	0	aa1646to1859	3	0	0	0
2008-08-24	S1841R	6.9127	1	0	aa1646to1859	3	0	0	0
2008-08-24	S1841R	7.3117	1	0	aa1646to1859	3	0	0	0
2008-08-24	T1773S	8.2501	0	0	aa1646to1859	3	0	0	0
2008-08-24	T1773S	8.4216	1	0	aa1646to1859	3	0	0	0
2008-08-24	T1773S	8.4846	1	0	aa1646to1859	3	0	0	0
2008-08-24	V1808A	5.663	1	0	aa1646to1859	3	0	0	0
2008-08-24	V1808A	5.7751	1	0	aa1646to1859	3	0	0	0
2008-08-24	V1808A	5.9364	1	0	aa1646to1859	3	0	0	0
2008-08-24	V1809A	2.0942	1	0	aa1646to1859	3	0	0	0
2008-08-24	V1809A	2.7506	1	0	aa1646to1859	3	0	0	0
2008-08-24	V1809A	2.8704	1	0	aa1646to1859	3	0	0	0
2008-08-24	V1810G	0.7491	1	0	aa1646to1859	3	0	0	0
2008-08-24	V1810G	0.8213	1	0	aa1646to1859	3	0	0	0
2008-08-24	V1810G	0.8616	1	0	aa1646to1859	3	0	0	0
2008-08-24	V1833M	5.1278	1	0	aa1646to1859	3	1	0	0
2008-08-24	V1833M	5.9542	1	0	aa1646to1859	3	1	0	0
2008-08-24	V1833M	6.823	1	0	aa1646to1859	3	1	0	0
2008-08-24	V1838E	0.8249	1	0	aa1646to1859	3	0	5	0
2008-08-24	V1838E	1.3908	1	0	aa1646to1859	3	0	5	0
2008-08-24	V1838E	7.5326	1	0	aa1646to1859	3	0	5	0
2008-08-24	W1837G	5.4082	1	0	aa1646to1859	3	0	0	0
2008-08-24	W1837G	5.8503	1	0	aa1646to1859	3	0	0	0
2008-08-24	W1837G	6.7868	1	0	aa1646to1859	3	0	0	0
2008-08-24	WT	7.0918	1	0	aa1646to1859	3	1	0	0
2008-08-24	WT	7.2408	1	0	aa1646to1859	3	1	0	0
2008-08-24	WT	7.3033	1	0	aa1646to1859	3	1	0	0
2008-08-24	WT	7.4483	1	0	aa1646to1859	3	1	0	0
2008-08-24	WT	8.0719	1	0	aa1646to1859	3	1	0	0
2008-08-24	WT	8.8235	1	0	aa1646to1859	3	1	0	0
2008-08-24	WT	8.961	1	0	aa1646to1859	3	1	0	0
2008-08-24	WT	9.0536	1	0	aa1646to1859	3	1	0	0
2008-08-24	WT	9.6602	1	0	aa1646to1859	3	1	0	0
2008-08-24	Y1853C	8.1027	1	1	aa1646to1859	3	0	0	0
2008-08-24	Y1853C	9.2993	1	1	aa1646to1859	3	0	0	0
2008-08-24	Y1853C	9.6897	1	1	aa1646to1859	3	0	0	0
2008-08-24	Y1853X	0.542	1	0	aa1646to1859	3	0	0	0
2008-08-24	Y1853X	0.6846	1	0	aa1646to1859	3	0	0	0
2008-08-24	Y1853X	15.0272	1	0	aa1646to1859	3	0	0	0
2008-08-25	A1789S	7.4006	1	0	aa1646to1859	3	0	0	0
2008-08-25	A1789S	7.5276	1	0	aa1646to1859	3	0	0	0
2008-08-25	A1789S	7.7434	1	0	aa1646to1859	3	0	0	0
2008-08-25	A1843P	0.9059	1	0	aa1646to1859	3	0	0	0
2008-08-25	A1843P	0.9174	1	0	aa1646to1859	3	0	0	0
2008-08-25	A1843P	1.0283	1	0	aa1646to1859	3	0	0	0
2008-08-25	C1787S	6.9807	1	0	aa1646to1859	3	1	0	0
2008-08-25	C1787S	6.9856	1	0	aa1646to1859	3	1	0	0
2008-08-25	C1787S	7.4699	1	0	aa1646to1859	3	1	0	0
2008-08-25	D1692N	5.1025	1	0	aa1646to1859	3	0	0	0
2008-08-25	D1692N	5.3553	1	0	aa1646to1859	3	0	0	0
2008-08-25	D1692N	5.9066	1	0	aa1646to1859	3	0	0	0
2008-08-25	D1692Y	1.2858	1	0	aa1646to1859	3	0	0	0
2008-08-25	D1692Y	1.3424	1	0	aa1646to1859	3	0	0	0
2008-08-25	D1692Y	1.4203	1	0	aa1646to1859	3	0	0	0
2008-08-25	D1733G	6.9634	1	0	aa1646to1859	3	0	0	0
2008-08-25	D1733G	7.0344	1	0	aa1646to1859	3	0	0	0
2008-08-25	D1733G	7.3791	1	0	aa1646to1859	3	0	0	0
2008-08-25	D1739E	0.8124	1	0	aa1646to1859	3	0	0	0
2008-08-25	D1739E	0.83	1	0	aa1646to1859	3	0	0	0
2008-08-25	D1739E	0.8943	1	0	aa1646to1859	3	0	0	0
2008-08-25	D1739Y	0.7951	1	1	aa1646to1859	3	0	0	0
2008-08-25	D1739Y	0.804	1	0	aa1646to1859	3	0	0	0
2008-08-25	D1739Y	0.9165	1	0	aa1646to1859	3	0	0	0
2008-08-25	D1778G	6.5539	1	0	aa1646to1859	3	0	0	0
2008-08-25	D1778G	6.8218	1	0	aa1646to1859	3	0	0	0
2008-08-25	D1778G	7.4485	1	0	aa1646to1859	3	0	0	0
2008-08-25	D1778N	6.1119	1	0	aa1646to1859	3	0	0	0
2008-08-25	D1778N	6.6639	1	0	aa1646to1859	3	0	0	0
2008-08-25	D1778N	6.7054	1	0	aa1646to1859	3	0	0	0
2008-08-25	D1778Y	5.3553	1	0	aa1646to1859	3	0	0	0
2008-08-25	D1778Y	5.3758	1	0	aa1646to1859	3	0	0	0
2008-08-25	D1778Y	6.3918	1	0	aa1646to1859	3	0	0	0
2008-08-25	D1818G	7.2788	1	0	aa1646to1859	3	0	0	0
2008-08-25	D1818G	8.3052	1	0	aa1646to1859	3	0	0	0
2008-08-25	D1818G	8.8141	1	0	aa1646to1859	3	0	0	0
2008-08-25	D1851E	7.7916	1	0	aa1646to1859	3	0	0	0
2008-08-25	D1851E	8.455	1	0	aa1646to1859	3	0	0	0
2008-08-25	D1851E	8.7642	1	0	aa1646to1859	3	0	0	0
2008-08-25	E1682K	7.8878	1	0	aa1646to1859	3	0	1	0
2008-08-25	E1682K	8.6529	1	0	aa1646to1859	3	0	1	0
2008-08-25	E1682K	8.9836	1	0	aa1646to1859	3	0	1	0
2008-08-25	E1682V	10.8584	1	0	aa1646to1859	3	0	0	0
2008-08-25	E1682V	10.9185	1	0	aa1646to1859	3	0	0	0
2008-08-25	E1682V	11.5958	1	0	aa1646to1859	3	0	0	0
2008-08-25	E1836K	3.4239	1	0	aa1646to1859	3	0	0	0
2008-08-25	E1836K	4.2613	1	0	aa1646to1859	3	0	0	0
2008-08-25	E1836K	4.665	1	0	aa1646to1859	3	0	0	0
2008-08-25	F1734S	6.5451	1	0	aa1646to1859	3	0	0	0
2008-08-25	F1734S	6.5866	1	0	aa1646to1859	3	0	0	0
2008-08-25	F1734S	7.8347	1	0	aa1646to1859	3	0	0	0
2008-08-25	F1761S	0.8865	1	0	aa1646to1859	3	0	0	0
2008-08-25	F1761S	0.9128	1	0	aa1646to1859	3	0	0	0
2008-08-25	F1761S	0.9555	1	0	aa1646to1859	3	0	0	0
2008-08-25	G1803A	0.7715	1	0	aa1646to1859	3	0	0	0
2008-08-25	G1803A	0.7965	1	0	aa1646to1859	3	0	0	0
2008-08-25	G1803A	0.8456	1	0	aa1646to1859	3	0	0	0
2008-08-25	H1805P	7.8978	1	0	aa1646to1859	3	0	0	0
2008-08-25	H1805P	9.0091	1	0	aa1646to1859	3	0	0	0
2008-08-25	H1805P	9.3496	1	0	aa1646to1859	3	0	0	0
2008-08-25	L1780P	0.8895	1	0	aa1646to1859	3	0	0	0
2008-08-25	L1780P	0.9215	1	0	aa1646to1859	3	0	0	0
2008-08-25	L1780P	1.0076	1	0	aa1646to1859	3	0	0	0
2008-08-25	L1854P	1.0426	1	0	aa1646to1859	3	0	0	0
2008-08-25	L1854P	1.1652	1	0	aa1646to1859	3	0	0	0
2008-08-25	L1854P	1.3016	1	0	aa1646to1859	3	0	0	0
2008-08-25	M1652T	8.7387	1	0	aa1646to1859	3	0	1	0
2008-08-25	M1652T	8.8253	1	0	aa1646to1859	3	0	1	0
2008-08-25	M1652T	9.8377	1	0	aa1646to1859	3	0	1	0
2008-08-25	M1663K	8.6702	1	0	aa1646to1859	3	0	0	0
2008-08-25	M1663K	8.7204	1	0	aa1646to1859	3	0	0	0
2008-08-25	M1663K	8.7931	1	0	aa1646to1859	3	0	0	0
2008-08-25	M1663L	0.5268	1	0	aa1646to1859	3	0	0	0
2008-08-25	M1663L	10.7722	1	0	aa1646to1859	3	0	0	0
2008-08-25	M1663L	10.7771	1	0	aa1646to1859	3	0	0	0
2008-08-25	M1775R	0.5632	1	0	aa1646to1859	3	1	5	0
2008-08-25	M1775R	0.5826	1	0	aa1646to1859	3	1	5	0
2008-08-25	M1775R	0.6131	1	0	aa1646to1859	3	1	5	0
2008-08-25	M1783I	7.6624	1	0	aa1646to1859	3	0	0	0
2008-08-25	M1783I	7.7704	1	0	aa1646to1859	3	0	0	0
2008-08-25	M1783I	8.0141	1	0	aa1646to1859	3	0	0	0
2008-08-25	N1647K	8.8086	1	0	aa1646to1859	3	1	0	0
2008-08-25	N1647K	9.1381	1	0	aa1646to1859	3	1	0	0
2008-08-25	N1647K	9.869	1	0	aa1646to1859	3	1	0	0
2008-08-25	N1730S	7.3579	1	0	aa1646to1859	3	0	0	0
2008-08-25	N1730S	7.6722	1	0	aa1646to1859	3	0	0	0
2008-08-25	N1730S	7.7925	1	0	aa1646to1859	3	0	0	0
2008-08-25	N1819S	8.2293	1	0	aa1646to1859	3	0	0	0
2008-08-25	N1819S	8.7077	1	0	aa1646to1859	3	0	0	0
2008-08-25	N1819S	8.9297	1	0	aa1646to1859	3	0	0	0
2008-08-25	P1749R	0.7377	1	0	aa1646to1859	3	0	0	0
2008-08-25	P1749R	0.7981	1	0	aa1646to1859	3	0	0	0
2008-08-25	P1749R	0.8564	1	0	aa1646to1859	3	0	0	0
2008-08-25	P1771R	6.6595	1	0	aa1646to1859	3	0	0	0
2008-08-25	P1771R	6.6844	1	0	aa1646to1859	3	0	0	0
2008-08-25	P1771R	7.1691	1	0	aa1646to1859	3	0	0	0
2008-08-25	P1856S	8.7366	1	0	aa1646to1859	3	0	0	0
2008-08-25	P1856S	8.7466	1	0	aa1646to1859	3	0	0	0
2008-08-25	P1856S	9.3339	1	0	aa1646to1859	3	0	0	0
2008-08-25	Q1811R	0.8332	1	0	aa1646to1859	3	0	0	0
2008-08-25	Q1811R	0.8704	1	0	aa1646to1859	3	0	0	0
2008-08-25	Q1811R	0.956	1	0	aa1646to1859	3	0	0	0
2008-08-25	R1835P	12.6905	1	0	aa1646to1859	3	0	0	0
2008-08-25	R1835P	13.1446	1	0	aa1646to1859	3	0	0	0
2008-08-25	R1835P	14.2543	1	0	aa1646to1859	3	0	0	0
2008-08-25	S1715C	0.8158	1	0	aa1646to1859	3	0	0	0
2008-08-25	S1715C	0.8603	1	0	aa1646to1859	3	0	0	0
2008-08-25	S1715C	0.9233	1	0	aa1646to1859	3	0	0	0
2008-08-25	S1722F	0.7585	1	0	aa1646to1859	3	0	0	0
2008-08-25	S1722F	0.8019	1	0	aa1646to1859	3	0	0	0
2008-08-25	S1722F	0.9182	1	0	aa1646to1859	3	0	0	0
2008-08-25	S1841N	0.9416	1	0	aa1646to1859	3	0	0	0
2008-08-25	S1841N	0.9781	1	0	aa1646to1859	3	0	0	0
2008-08-25	S1841N	1.02	1	0	aa1646to1859	3	0	0	0
2008-08-25	S1841R	0.9247	1	0	aa1646to1859	3	0	0	0
2008-08-25	S1841R	0.964	1	0	aa1646to1859	3	0	0	0
2008-08-25	S1841R	0.9753	1	0	aa1646to1859	3	0	0	0
2008-08-25	T1685A	0.9579	1	0	aa1646to1859	3	0	5	0
2008-08-25	T1685A	1.224	1	0	aa1646to1859	3	0	5	0
2008-08-25	T1685A	1.3584	1	0	aa1646to1859	3	0	5	0
2008-08-25	T1691I	0.7999	1	0	aa1646to1859	3	0	0	0
2008-08-25	T1691I	0.8157	1	0	aa1646to1859	3	0	0	0
2008-08-25	T1691I	0.8492	1	0	aa1646to1859	3	0	0	0
2008-08-25	T1773S	5.974	1	0	aa1646to1859	3	0	0	0
2008-08-25	T1773S	6.2142	1	0	aa1646to1859	3	0	0	0
2008-08-25	T1773S	6.2247	1	0	aa1646to1859	3	0	0	0
2008-08-25	V1653M	0.7818	1	0	aa1646to1859	3	0	0	0
2008-08-25	V1653M	1.2937	1	0	aa1646to1859	3	0	0	0
2008-08-25	V1653M	1.379	1	0	aa1646to1859	3	0	0	0
2008-08-25	V1696L	6.7206	1	0	aa1646to1859	3	1	0	0
2008-08-25	V1696L	6.7857	1	0	aa1646to1859	3	1	0	0
2008-08-25	V1696L	7.4251	1	0	aa1646to1859	3	1	0	0
2008-08-25	V1736G	0.7696	1	0	aa1646to1859	3	0	0	0
2008-08-25	V1736G	0.8033	1	0	aa1646to1859	3	0	0	0
2008-08-25	V1736G	0.8247	1	0	aa1646to1859	3	0	0	0
2008-08-25	V1808A	6.9005	1	0	aa1646to1859	3	0	0	0
2008-08-25	V1808A	6.9718	1	0	aa1646to1859	3	0	0	0
2008-08-25	V1808A	7.4678	1	0	aa1646to1859	3	0	0	0
2008-08-25	V1809A	3.5254	1	0	aa1646to1859	3	0	0	0
2008-08-25	V1809A	3.6496	1	0	aa1646to1859	3	0	0	0
2008-08-25	V1809A	3.8449	1	0	aa1646to1859	3	0	0	0
2008-08-25	V1810G	1.401	1	0	aa1646to1859	3	0	0	0
2008-08-25	V1810G	1.4106	1	0	aa1646to1859	3	0	0	0
2008-08-25	V1810G	1.4736	1	0	aa1646to1859	3	0	0	0
2008-08-25	V1833M	1.1198	1	0	aa1646to1859	3	1	0	0
2008-08-25	V1833M	1.2185	1	0	aa1646to1859	3	1	0	0
2008-08-25	V1833M	1.7494	1	0	aa1646to1859	3	1	0	0
2008-08-25	V1838E	2.2651	1	0	aa1646to1859	3	0	5	0
2008-08-25	V1838E	2.3468	1	0	aa1646to1859	3	0	5	0
2008-08-25	V1838E	2.4049	1	0	aa1646to1859	3	0	5	0
2008-08-25	W1718S	1.1079	1	0	aa1646to1859	3	0	0	0
2008-08-25	W1718S	1.2777	1	0	aa1646to1859	3	0	0	0
2008-08-25	W1718S	1.2783	1	0	aa1646to1859	3	0	0	0
2008-08-25	W1837G	0.877	1	0	aa1646to1859	3	0	0	0
2008-08-25	W1837G	0.9575	1	0	aa1646to1859	3	0	0	0
2008-08-25	W1837G	0.997	1	0	aa1646to1859	3	0	0	0
2008-08-25	WT	0.8438	1	1	aa1646to1859	3	1	0	0
2008-08-25	WT	8.3748	1	0	aa1646to1859	3	1	0	0
2008-08-25	WT	9.1904	1	0	aa1646to1859	3	1	0	0
2008-08-25	WT	9.5478	1	0	aa1646to1859	3	1	0	0
2008-08-25	WT	10.0821	1	0	aa1646to1859	3	1	0	0
2008-08-25	WT	10.489	1	0	aa1646to1859	3	1	0	0
2008-08-25	WT	10.6788	1	0	aa1646to1859	3	1	0	0
2008-08-25	WT	10.837	1	0	aa1646to1859	3	1	0	0
2008-08-25	WT	10.9423	1	0	aa1646to1859	3	1	0	0
2008-08-25	Y1853C	0.9125	1	0	aa1646to1859	3	0	0	0
2008-08-25	Y1853C	0.9724	1	0	aa1646to1859	3	0	0	0
2008-08-25	Y1853C	0.9861	1	0	aa1646to1859	3	0	0	0
2008-08-25	Y1853X	0.637	1	0	aa1646to1859	3	0	0	0
2008-08-25	Y1853X	0.6834	1	0	aa1646to1859	3	0	0	0
2008-08-25	Y1853X	0.7694	1	0	aa1646to1859	3	0	0	0
2008-08-26	D1813H	50.1669	1	0	aa1396to1863	2	1	0	0
2008-08-26	D1813H	56.4472	1	0	aa1396to1863	2	1	0	0
2008-08-26	D1813H	68.8688	1	0	aa1396to1863	2	1	0	0
2008-08-26	E1660V	224.612	1	0	aa1396to1863	2	1	0	0
2008-08-26	E1660V	237.857	1	0	aa1396to1863	2	1	0	0
2008-08-26	E1660V	266.253	1	0	aa1396to1863	2	1	0	0
2008-08-26	E1731D	137.023	1	0	aa1396to1863	2	1	0	0
2008-08-26	E1731D	144.855	1	0	aa1396to1863	2	1	0	0
2008-08-26	E1731D	163.881	1	0	aa1396to1863	2	1	0	0
2008-08-26	E1754V	248.862	1	0	aa1396to1863	2	1	0	0
2008-08-26	E1754V	268.259	1	0	aa1396to1863	2	1	0	0
2008-08-26	E1754V	277.564	1	0	aa1396to1863	2	1	0	0
2008-08-26	E1765K	103.228	0	0	aa1396to1863	2	1	0	0
2008-08-26	E1765K	171.415	0	0	aa1396to1863	2	1	0	0
2008-08-26	E1765K	183.315	0	0	aa1396to1863	2	1	0	0
2008-08-26	H1805L	94.2711	1	0	aa1396to1863	2	1	0	0
2008-08-26	H1805L	99.0507	1	0	aa1396to1863	2	1	0	0
2008-08-26	H1805L	143.875	1	0	aa1396to1863	2	1	0	0
2008-08-26	L1679Q	0.7878	1	1	aa1396to1863	2	1	0	0
2008-08-26	L1679Q	0.9315	1	1	aa1396to1863	2	1	0	0
2008-08-26	L1679Q	1.7409	1	1	aa1396to1863	2	1	0	0
2008-08-26	D1733Y	271.565	1	0	aa1396to1863	2	1	0	0
2008-08-26	D1733Y	289.346	1	0	aa1396to1863	2	1	0	0
2008-08-26	D1733Y	317.47	1	0	aa1396to1863	2	1	0	0
2008-08-26	L1844P	151.12	1	0	aa1396to1863	2	1	0	0
2008-08-26	L1844P	159.211	1	0	aa1396to1863	2	1	0	0
2008-08-26	L1844P	180.882	1	0	aa1396to1863	2	1	0	0
2008-08-26	M1775R	2.1865	1	0	aa1396to1863	2	1	5	0
2008-08-26	M1775R	2.2457	1	0	aa1396to1863	2	1	5	0
2008-08-26	M1775R	2.3783	1	0	aa1396to1863	2	1	5	0
2008-08-26	S1790Y	133.916	1	0	aa1396to1863	2	1	0	0
2008-08-26	S1790Y	302.506	1	0	aa1396to1863	2	1	0	0
2008-08-26	S1790Y	332.582	1	0	aa1396to1863	2	1	0	0
2008-08-26	V1736A	9.817	1	0	aa1396to1863	2	0	0	0
2008-08-26	V1736A	0.8151	1	0	aa1396to1863	2	0	0	0
2008-08-26	V1736A	8.2814	1	0	aa1396to1863	2	0	0	0
2008-08-26	WT	277.74	1	0	aa1396to1863	2	1	0	0
2008-08-26	WT	285.197	1	0	aa1396to1863	2	1	0	0
2008-08-26	WT	312.94	1	0	aa1396to1863	2	1	0	0
2008-08-26	Y1853X	0.9361	1	0	aa1396to1863	2	0	0	0
2008-08-26	Y1853X	2.4783	1	0	aa1396to1863	2	0	0	0
2008-08-26	Y1853X	2.8795	1	0	aa1396to1863	2	0	0	0
2008-08-30	D1813H	157.855	1	0	aa1396to1863	2	1	0	0
2008-08-30	D1813H	173.235	1	0	aa1396to1863	2	1	0	0
2008-08-30	D1813H	195.577	1	0	aa1396to1863	2	1	0	0
2008-08-30	E1660V	165.355	1	0	aa1396to1863	2	1	0	0
2008-08-30	E1660V	259.127	1	0	aa1396to1863	2	1	0	0
2008-08-30	E1660V	261.917	1	0	aa1396to1863	2	1	0	0
2008-08-30	E1731D	186.832	1	0	aa1396to1863	2	1	0	0
2008-08-30	E1731D	193.3	1	0	aa1396to1863	2	1	0	0
2008-08-30	E1731D	218.295	1	0	aa1396to1863	2	1	0	0
2008-08-30	E1754V	199.3	1	0	aa1396to1863	2	1	0	0
2008-08-30	E1754V	244.718	1	0	aa1396to1863	2	1	0	0
2008-08-30	E1754V	483.146	1	0	aa1396to1863	2	1	0	0
2008-08-30	E1765K	163.402	1	0	aa1396to1863	2	1	0	0
2008-08-30	E1765K	209.172	1	0	aa1396to1863	2	1	0	0
2008-08-30	E1765K	210.216	1	0	aa1396to1863	2	1	0	0
2008-08-30	H1805L	181.843	1	0	aa1396to1863	2	1	0	0
2008-08-30	H1805L	207.023	1	0	aa1396to1863	2	1	0	0
2008-08-30	H1805L	221.761	1	0	aa1396to1863	2	1	0	0
2008-08-30	L1679Q	264.924	1	0	aa1396to1863	2	1	0	0
2008-08-30	L1679Q	277.816	1	0	aa1396to1863	2	1	0	0
2008-08-30	L1679Q	305.935	1	0	aa1396to1863	2	1	0	0
2008-08-30	D1733Y	339.083	1	0	aa1396to1863	2	1	0	0
2008-08-30	D1733Y	359.875	1	0	aa1396to1863	2	1	0	0
2008-08-30	D1733Y	399.802	1	0	aa1396to1863	2	1	0	0
2008-08-30	L1844P	107.561	1	0	aa1396to1863	2	1	0	0
2008-08-30	L1844P	173.143	1	0	aa1396to1863	2	1	0	0
2008-08-30	L1844P	247.588	1	0	aa1396to1863	2	1	0	0
2008-08-30	M1775R	2.2977	1	0	aa1396to1863	2	1	5	0
2008-08-30	M1775R	2.4361	1	0	aa1396to1863	2	1	5	0
2008-08-30	M1775R	241.737	1	1	aa1396to1863	2	1	5	0
2008-08-30	S1790Y	191.433	1	0	aa1396to1863	2	1	0	0
2008-08-30	S1790Y	204.412	1	0	aa1396to1863	2	1	0	0
2008-08-30	S1790Y	294.241	1	0	aa1396to1863	2	1	0	0
2008-08-30	V1736A	0.7597	1	0	aa1396to1863	2	0	0	0
2008-08-30	V1736A	11.1132	1	0	aa1396to1863	2	0	0	0
2008-08-30	V1736A	12.2721	1	0	aa1396to1863	2	0	0	0
2008-08-30	WT	85.8715	1	0	aa1396to1863	2	1	0	0
2008-08-30	WT	94.5396	1	0	aa1396to1863	2	1	0	0
2008-08-30	WT	131.915	1	0	aa1396to1863	2	1	0	0
2008-08-30	WT	149.596	1	0	aa1396to1863	2	1	0	0
2008-08-30	WT	165.993	1	0	aa1396to1863	2	1	0	0
2008-08-30	WT	166.024	1	0	aa1396to1863	2	1	0	0
2008-08-30	Y1853X	7.3989	1	0	aa1396to1863	2	0	0	0
2008-08-30	Y1853X	8.2341	1	0	aa1396to1863	2	0	0	0
2008-08-30	Y1853X	11.6898	1	0	aa1396to1863	2	0	0	0
2008-09-21	A1843P	0.4776	1	0	aa1646to1859	3	0	0	0
2008-09-21	A1843P	0.4899	1	0	aa1646to1859	3	0	0	0
2008-09-21	A1843P	0.5162	1	0	aa1646to1859	3	0	0	0
2008-09-21	D1692N	4.1946	1	0	aa1646to1859	3	0	0	0
2008-09-21	D1692N	4.1947	1	0	aa1646to1859	3	0	0	0
2008-09-21	D1692N	4.2122	1	0	aa1646to1859	3	0	0	0
2008-09-21	D1818G	6.314	1	0	aa1646to1859	3	0	0	0
2008-09-21	D1818G	6.6109	1	0	aa1646to1859	3	0	0	0
2008-09-21	D1818G	6.7857	1	0	aa1646to1859	3	0	0	0
2008-09-21	D1851E	6.5819	1	0	aa1646to1859	3	0	0	0
2008-09-21	D1851E	7.0441	1	0	aa1646to1859	3	0	0	0
2008-09-21	D1851E	7.1032	1	0	aa1646to1859	3	0	0	0
2008-09-21	E1836K	1.7649	1	0	aa1646to1859	3	0	0	0
2008-09-21	E1836K	1.7777	1	0	aa1646to1859	3	0	0	0
2008-09-21	E1836K	1.8833	1	0	aa1646to1859	3	0	0	0
2008-09-21	L1854P	0.748	1	0	aa1646to1859	3	0	0	0
2008-09-21	L1854P	0.7543	1	0	aa1646to1859	3	0	0	0
2008-09-21	L1854P	0.762	1	0	aa1646to1859	3	0	0	0
2008-09-21	M1775R	0.1261	1	0	aa1646to1859	3	1	5	0
2008-09-21	M1775R	0.1483	1	0	aa1646to1859	3	1	5	0
2008-09-21	M1775R	0.1742	1	0	aa1646to1859	3	1	5	0
2008-09-21	N1819S	5.7697	1	0	aa1646to1859	3	0	0	0
2008-09-21	N1819S	5.9764	1	0	aa1646to1859	3	0	0	0
2008-09-21	N1819S	6.0948	1	0	aa1646to1859	3	0	0	0
2008-09-21	P1856S	6.6331	1	0	aa1646to1859	3	0	0	0
2008-09-21	P1856S	7.1616	1	0	aa1646to1859	3	0	0	0
2008-09-21	P1856S	7.3426	1	0	aa1646to1859	3	0	0	0
2008-09-21	Q1811R	0.5237	1	0	aa1646to1859	3	0	0	0
2008-09-21	Q1811R	0.5302	1	0	aa1646to1859	3	0	0	0
2008-09-21	Q1811R	0.5346	1	0	aa1646to1859	3	0	0	0
2008-09-21	R1835P	8.5817	1	0	aa1646to1859	3	0	0	0
2008-09-21	R1835P	8.8133	1	0	aa1646to1859	3	0	0	0
2008-09-21	R1835P	9.4689	1	0	aa1646to1859	3	0	0	0
2008-09-21	S1841N	0.5561	1	0	aa1646to1859	3	0	0	0
2008-09-21	S1841N	0.5917	1	0	aa1646to1859	3	0	0	0
2008-09-21	S1841N	0.5925	1	0	aa1646to1859	3	0	0	0
2008-09-21	S1841R	0.4729	1	0	aa1646to1859	3	0	0	0
2008-09-21	S1841R	0.4911	1	0	aa1646to1859	3	0	0	0
2008-09-21	S1841R	0.4975	1	0	aa1646to1859	3	0	0	0
2008-09-21	V1808A	4.3539	1	0	aa1646to1859	3	0	0	0
2008-09-21	V1808A	4.9647	1	0	aa1646to1859	3	0	0	0
2008-09-21	V1808A	5.2448	1	0	aa1646to1859	3	0	0	0
2008-09-21	V1809A	1.1185	1	0	aa1646to1859	3	0	0	0
2008-09-21	V1809A	2.3594	1	0	aa1646to1859	3	0	0	0
2008-09-21	V1809A	2.4172	1	0	aa1646to1859	3	0	0	0
2008-09-21	V1810G	0.3851	1	0	aa1646to1859	3	0	0	0
2008-09-21	V1810G	0.7621	1	0	aa1646to1859	3	0	0	0
2008-09-21	V1810G	0.817	1	0	aa1646to1859	3	0	0	0
2008-09-21	V1833M	0.7598	1	0	aa1646to1859	3	1	0	0
2008-09-21	V1833M	0.8268	1	0	aa1646to1859	3	1	0	0
2008-09-21	V1833M	0.8851	1	0	aa1646to1859	3	1	0	0
2008-09-21	V1838E	0.9501	1	0	aa1646to1859	3	0	5	0
2008-09-21	V1838E	0.9696	1	0	aa1646to1859	3	0	5	0
2008-09-21	V1838E	1.0267	1	0	aa1646to1859	3	0	5	0
2008-09-21	W1837G	0.4346	1	0	aa1646to1859	3	0	0	0
2008-09-21	W1837G	0.4882	1	0	aa1646to1859	3	0	0	0
2008-09-21	W1837G	0.5475	1	0	aa1646to1859	3	0	0	0
2008-09-21	WT	3.7854	1	0	aa1646to1859	3	1	0	0
2008-09-21	WT	4.0457	1	0	aa1646to1859	3	1	0	0
2008-09-21	WT	4.6653	1	0	aa1646to1859	3	1	0	0
2008-09-21	Y1853C	0.5658	1	0	aa1646to1859	3	0	0	0
2008-09-21	Y1853C	0.5719	1	0	aa1646to1859	3	0	0	0
2008-09-21	Y1853C	0.5776	1	0	aa1646to1859	3	0	0	0
2008-09-21	Y1853X	0.2195	1	0	aa1646to1859	3	0	0	0
2008-09-21	Y1853X	0.2254	1	0	aa1646to1859	3	0	0	0
2008-09-21	Y1853X	0.2551	1	0	aa1646to1859	3	0	0	0
2008-09-23	D1813H	258.923	1	0	aa1396to1863	2	1	0	0
2008-09-23	D1813H	261.817	1	0	aa1396to1863	2	1	0	0
2008-09-23	D1813H	279.242	1	0	aa1396to1863	2	1	0	0
2008-09-23	E1660V	156.862	1	0	aa1396to1863	2	1	0	0
2008-09-23	E1660V	266.033	1	0	aa1396to1863	2	1	0	0
2008-09-23	E1660V	413.245	1	0	aa1396to1863	2	1	0	0
2008-09-23	E1731D	251.928	1	0	aa1396to1863	2	1	0	0
2008-09-23	E1731D	259.039	1	0	aa1396to1863	2	1	0	0
2008-09-23	E1731D	263.954	1	0	aa1396to1863	2	1	0	0
2008-09-23	E1754V	147.704	1	0	aa1396to1863	2	1	0	0
2008-09-23	E1754V	277.45	1	0	aa1396to1863	2	1	0	0
2008-09-23	E1754V	332.81	1	0	aa1396to1863	2	1	0	0
2008-09-23	E1765K	310.105	1	0	aa1396to1863	2	1	0	0
2008-09-23	E1765K	330.017	1	0	aa1396to1863	2	1	0	0
2008-09-23	E1765K	335.629	1	0	aa1396to1863	2	1	0	0
2008-09-23	H1805L	197.783	1	0	aa1396to1863	2	1	0	0
2008-09-23	H1805L	226.339	1	0	aa1396to1863	2	1	0	0
2008-09-23	H1805L	244.65	1	0	aa1396to1863	2	1	0	0
2008-09-23	L1679Q	100.259	1	0	aa1396to1863	2	1	0	0
2008-09-23	L1679Q	121.714	1	0	aa1396to1863	2	1	0	0
2008-09-23	L1679Q	183.119	1	0	aa1396to1863	2	1	0	0
2008-09-23	D1733Y	196.423	1	0	aa1396to1863	2	1	0	0
2008-09-23	D1733Y	237.608	1	0	aa1396to1863	2	1	0	0
2008-09-23	D1733Y	312.82	1	0	aa1396to1863	2	1	0	0
2008-09-23	L1844P	312.946	1	0	aa1396to1863	2	1	0	0
2008-09-23	L1844P	343.45	1	0	aa1396to1863	2	1	0	0
2008-09-23	L1844P	361.874	1	0	aa1396to1863	2	1	0	0
2008-09-23	M1775R	0.6862	1	0	aa1396to1863	2	1	5	0
2008-09-23	M1775R	0.6886	1	0	aa1396to1863	2	1	5	0
2008-09-23	M1775R	0.7454	1	0	aa1396to1863	2	1	5	0
2008-09-23	S1790Y	126.324	1	0	aa1396to1863	2	1	0	0
2008-09-23	S1790Y	425.9	1	0	aa1396to1863	2	1	0	0
2008-09-23	S1790Y	436.943	1	0	aa1396to1863	2	1	0	0
2008-09-23	WT	279.847	1	0	aa1396to1863	2	1	0	0
2008-09-23	WT	283.227	1	0	aa1396to1863	2	1	0	0
2008-09-23	WT	323.506	1	0	aa1396to1863	2	1	0	0
2008-09-23	Y1853X	1.4628	1	0	aa1396to1863	2	0	0	0
2008-09-23	Y1853X	1.5526	1	0	aa1396to1863	2	0	0	0
2008-09-23	Y1853X	1.5698	1	0	aa1396to1863	2	0	0	0
2008-10-01	D1813H	139.705	1	0	aa1396to1863	2	1	0	0
2008-10-01	D1813H	142.055	1	0	aa1396to1863	2	1	0	0
2008-10-01	D1813H	144.817	1	0	aa1396to1863	2	1	0	0
2008-10-01	E1660V	257.514	1	0	aa1396to1863	2	1	0	0
2008-10-01	E1660V	264.812	1	0	aa1396to1863	2	1	0	0
2008-10-01	E1660V	266.688	1	0	aa1396to1863	2	1	0	0
2008-10-01	E1731D	140.957	1	0	aa1396to1863	2	1	0	0
2008-10-01	E1731D	146.805	1	0	aa1396to1863	2	1	0	0
2008-10-01	E1731D	149.448	1	0	aa1396to1863	2	1	0	0
2008-10-01	E1754V	334.448	1	0	aa1396to1863	2	1	0	0
2008-10-01	E1754V	363.808	1	0	aa1396to1863	2	1	0	0
2008-10-01	E1754V	364.819	1	0	aa1396to1863	2	1	0	0
2008-10-01	E1765K	129.297	1	0	aa1396to1863	2	1	0	0
2008-10-01	E1765K	231.348	1	0	aa1396to1863	2	1	0	0
2008-10-01	E1765K	240.577	1	0	aa1396to1863	2	1	0	0
2008-10-01	H1805L	190.144	1	0	aa1396to1863	2	1	0	0
2008-10-01	H1805L	210.164	1	0	aa1396to1863	2	1	0	0
2008-10-01	H1805L	214.42	1	0	aa1396to1863	2	1	0	0
2008-10-01	L1679Q	221.965	1	0	aa1396to1863	2	1	0	0
2008-10-01	L1679Q	246.983	1	0	aa1396to1863	2	1	0	0
2008-10-01	L1679Q	291.746	1	0	aa1396to1863	2	1	0	0
2008-10-01	D1733Y	212.217	1	0	aa1396to1863	2	1	0	0
2008-10-01	D1733Y	287.854	1	0	aa1396to1863	2	1	0	0
2008-10-01	D1733Y	386.341	1	0	aa1396to1863	2	1	0	0
2008-10-01	L1844P	175.094	1	0	aa1396to1863	2	1	0	0
2008-10-01	L1844P	182.982	1	0	aa1396to1863	2	1	0	0
2008-10-01	L1844P	190.992	1	0	aa1396to1863	2	1	0	0
2008-10-01	M1775R	1.1206	1	0	aa1396to1863	2	1	5	0
2008-10-01	M1775R	1.1264	1	0	aa1396to1863	2	1	5	0
2008-10-01	M1775R	1.2392	1	0	aa1396to1863	2	1	5	0
2008-10-01	S1790Y	416.568	1	0	aa1396to1863	2	1	0	0
2008-10-01	S1790Y	421.704	1	0	aa1396to1863	2	1	0	0
2008-10-01	S1790Y	424.009	1	0	aa1396to1863	2	1	0	0
2008-10-01	WT	271.354	1	0	aa1396to1863	2	1	0	0
2008-10-01	WT	281.043	1	0	aa1396to1863	2	1	0	0
2008-10-01	WT	379.269	1	0	aa1396to1863	2	1	0	0
2008-10-01	Y1853X	1.2192	1	0	aa1396to1863	2	0	0	0
2008-10-01	Y1853X	1.2272	1	0	aa1396to1863	2	0	0	0
2008-10-01	Y1853X	1.2612	1	0	aa1396to1863	2	0	0	0
2008-10-02	D1813H	42.1405	1	0	aa1396to1863	2	1	0	0
2008-10-02	D1813H	49.9751	1	0	aa1396to1863	2	1	0	0
2008-10-02	D1813H	54.4891	1	0	aa1396to1863	2	1	0	0
2008-10-02	E1660V	41.9099	1	0	aa1396to1863	2	1	0	0
2008-10-02	E1660V	75.075	1	0	aa1396to1863	2	1	0	0
2008-10-02	E1660V	79.7013	1	0	aa1396to1863	2	1	0	0
2008-10-02	E1731D	44.0123	1	0	aa1396to1863	2	1	0	0
2008-10-02	E1731D	48.6196	1	0	aa1396to1863	2	1	0	0
2008-10-02	E1731D	54.9847	1	0	aa1396to1863	2	1	0	0
2008-10-02	E1754V	79.7014	1	0	aa1396to1863	2	1	0	0
2008-10-02	E1754V	98.1954	1	0	aa1396to1863	2	1	0	0
2008-10-02	E1754V	101.753	1	0	aa1396to1863	2	1	0	0
2008-10-02	E1765K	42.106	1	0	aa1396to1863	2	1	0	0
2008-10-02	E1765K	51.4202	1	0	aa1396to1863	2	1	0	0
2008-10-02	E1765K	72.2289	1	0	aa1396to1863	2	1	0	0
2008-10-02	H1805L	84.4372	1	0	aa1396to1863	2	1	0	0
2008-10-02	H1805L	93.3454	1	0	aa1396to1863	2	1	0	0
2008-10-02	H1805L	95.4544	1	0	aa1396to1863	2	1	0	0
2008-10-02	L1679Q	72.9628	1	0	aa1396to1863	2	1	0	0
2008-10-02	L1679Q	99.8642	1	0	aa1396to1863	2	1	0	0
2008-10-02	L1679Q	101.684	1	0	aa1396to1863	2	1	0	0
2008-10-02	D1733Y	95.4346	1	0	aa1396to1863	2	1	0	0
2008-10-02	D1733Y	112.949	1	0	aa1396to1863	2	1	0	0
2008-10-02	D1733Y	117.947	1	0	aa1396to1863	2	1	0	0
2008-10-02	L1844P	59.784	1	0	aa1396to1863	2	1	0	0
2008-10-02	L1844P	59.8611	1	0	aa1396to1863	2	1	0	0
2008-10-02	L1844P	59.9217	1	0	aa1396to1863	2	1	0	0
2008-10-02	M1775R	1.0831	1	0	aa1396to1863	2	1	5	0
2008-10-02	M1775R	1.3745	1	0	aa1396to1863	2	1	5	0
2008-10-02	M1775R	2.1968	1	0	aa1396to1863	2	1	5	0
2008-10-02	S1790Y	87.3804	1	0	aa1396to1863	2	1	0	0
2008-10-02	S1790Y	93.022	1	0	aa1396to1863	2	1	0	0
2008-10-02	S1790Y	94.3725	1	0	aa1396to1863	2	1	0	0
2008-10-02	WT	60.7745	1	0	aa1396to1863	2	1	0	0
2008-10-02	WT	75.1325	1	0	aa1396to1863	2	1	0	0
2008-10-02	WT	84.1873	1	0	aa1396to1863	2	1	0	0
2008-10-02	Y1853X	1.4439	1	0	aa1396to1863	2	0	0	0
2008-10-02	Y1853X	1.5928	1	0	aa1396to1863	2	0	0	0
2008-10-02	Y1853X	1.7758	1	0	aa1396to1863	2	0	0	0
2008-10-29	D1813H	65.9982	1	0	aa1396to1863	2	1	0	0
2008-10-29	D1813H	83.2456	1	0	aa1396to1863	2	1	0	0
2008-10-29	D1813H	86.2774	1	0	aa1396to1863	2	1	0	0
2008-10-29	D1813H	88.6281	1	0	aa1396to1863	2	1	0	0
2008-10-29	E1660V	67.2351	1	0	aa1396to1863	2	1	0	0
2008-10-29	E1660V	124.048	1	0	aa1396to1863	2	1	0	0
2008-10-29	E1660V	125.841	1	0	aa1396to1863	2	1	0	0
2008-10-29	E1660V	132.516	1	0	aa1396to1863	2	1	0	0
2008-10-29	E1731D	83.1748	1	0	aa1396to1863	2	1	0	0
2008-10-29	E1731D	85.1953	1	0	aa1396to1863	2	1	0	0
2008-10-29	E1731D	86.3177	1	0	aa1396to1863	2	1	0	0
2008-10-29	E1731D	96.2067	1	0	aa1396to1863	2	1	0	0
2008-10-29	E1754V	162.815	1	0	aa1396to1863	2	1	0	0
2008-10-29	E1754V	171.03	1	0	aa1396to1863	2	1	0	0
2008-10-29	E1754V	184.458	1	0	aa1396to1863	2	1	0	0
2008-10-29	E1754V	201.519	1	0	aa1396to1863	2	1	0	0
2008-10-29	E1765K	137.505	1	0	aa1396to1863	2	1	0	0
2008-10-29	E1765K	145.979	1	0	aa1396to1863	2	1	0	0
2008-10-29	E1765K	158.649	1	0	aa1396to1863	2	1	0	0
2008-10-29	E1765K	160.806	1	0	aa1396to1863	2	1	0	0
2008-10-29	H1805L	51.2466	1	0	aa1396to1863	2	1	0	0
2008-10-29	H1805L	106.915	1	0	aa1396to1863	2	1	0	0
2008-10-29	H1805L	108.517	1	0	aa1396to1863	2	1	0	0
2008-10-29	H1805L	116.693	1	0	aa1396to1863	2	1	0	0
2008-10-29	L1679Q	146.799	1	0	aa1396to1863	2	1	0	0
2008-10-29	L1679Q	150.036	1	0	aa1396to1863	2	1	0	0
2008-10-29	L1679Q	158.778	1	0	aa1396to1863	2	1	0	0
2008-10-29	L1679Q	174.164	1	0	aa1396to1863	2	1	0	0
2008-10-29	D1733Y	175.916	1	0	aa1396to1863	2	1	0	0
2008-10-29	D1733Y	180.659	1	0	aa1396to1863	2	1	0	0
2008-10-29	D1733Y	181.255	1	0	aa1396to1863	2	1	0	0
2008-10-29	D1733Y	182.383	1	0	aa1396to1863	2	1	0	0
2008-10-29	L1844P	92.8788	1	0	aa1396to1863	2	1	0	0
2008-10-29	L1844P	112.87	1	0	aa1396to1863	2	1	0	0
2008-10-29	L1844P	113.365	1	0	aa1396to1863	2	1	0	0
2008-10-29	L1844P	114.425	1	0	aa1396to1863	2	1	0	0
2008-10-29	M1775R	1.1102	1	0	aa1396to1863	2	1	5	0
2008-10-29	M1775R	1.2728	1	0	aa1396to1863	2	1	5	0
2008-10-29	M1775R	1.5372	1	0	aa1396to1863	2	1	5	0
2008-10-29	M1775R	2.363	1	0	aa1396to1863	2	1	5	0
2008-10-29	S1790Y	78.2453	1	0	aa1396to1863	2	1	0	0
2008-10-29	S1790Y	168.999	1	0	aa1396to1863	2	1	0	0
2008-10-29	S1790Y	217.35	1	0	aa1396to1863	2	1	0	0
2008-10-29	S1790Y	226.338	1	0	aa1396to1863	2	1	0	0
2008-10-29	WT	109.821	1	0	aa1396to1863	2	1	0	0
2008-10-29	WT	146.618	1	0	aa1396to1863	2	1	0	0
2008-10-29	WT	174.037	1	0	aa1396to1863	2	1	0	0
2008-10-29	WT	205.838	1	0	aa1396to1863	2	1	0	0
2008-10-29	Y1853X	1.2209	1	0	aa1396to1863	2	0	0	0
2008-10-29	Y1853X	1.2387	1	0	aa1396to1863	2	0	0	0
2008-10-29	Y1853X	1.2938	1	0	aa1396to1863	2	0	0	0
2008-10-29	Y1853X	1.3762	1	0	aa1396to1863	2	0	0	0
2008-10-31	D1733Y	101.23	1	0	aa1396to1863	2	1	0	0
2008-10-31	D1733Y	119.08	1	0	aa1396to1863	2	1	0	0
2008-10-31	D1733Y	128.26	1	0	aa1396to1863	2	1	0	0
2008-10-31	D1733Y	132.47	1	0	aa1396to1863	2	1	0	0
2008-10-31	D1813H	61.09	1	0	aa1396to1863	2	1	0	0
2008-10-31	D1813H	65.2	1	0	aa1396to1863	2	1	0	0
2008-10-31	D1813H	65.81	1	0	aa1396to1863	2	1	0	0
2008-10-31	D1813H	65.85	1	0	aa1396to1863	2	1	0	0
2008-10-31	E1660V	101.46	1	0	aa1396to1863	2	1	0	0
2008-10-31	E1660V	105.92	1	0	aa1396to1863	2	1	0	0
2008-10-31	E1660V	105.92	1	0	aa1396to1863	2	1	0	0
2008-10-31	E1660V	109.3	1	0	aa1396to1863	2	1	0	0
2008-10-31	E1731D	53.97	1	0	aa1396to1863	2	1	0	0
2008-10-31	E1731D	61.39	1	0	aa1396to1863	2	1	0	0
2008-10-31	E1731D	68.76	1	0	aa1396to1863	2	1	0	0
2008-10-31	E1731D	71.64	1	0	aa1396to1863	2	1	0	0
2008-10-31	E1754V	108.78	1	0	aa1396to1863	2	1	0	0
2008-10-31	E1754V	128.12	1	0	aa1396to1863	2	1	0	0
2008-10-31	E1754V	136.64	1	0	aa1396to1863	2	1	0	0
2008-10-31	E1754V	144.83	1	0	aa1396to1863	2	1	0	0
2008-10-31	E1765K	88.63	1	0	aa1396to1863	2	1	0	0
2008-10-31	E1765K	109.65	1	0	aa1396to1863	2	1	0	0
2008-10-31	E1765K	111.63	1	0	aa1396to1863	2	1	0	0
2008-10-31	E1765K	111.7	1	0	aa1396to1863	2	1	0	0
2008-10-31	H1805L	66.23	1	0	aa1396to1863	2	1	0	0
2008-10-31	H1805L	72.33	1	0	aa1396to1863	2	1	0	0
2008-10-31	H1805L	84.19	1	0	aa1396to1863	2	1	0	0
2008-10-31	H1805L	87.64	1	0	aa1396to1863	2	1	0	0
2008-10-31	L1679Q	71.53	1	0	aa1396to1863	2	1	0	0
2008-10-31	L1679Q	78.85	1	0	aa1396to1863	2	1	0	0
2008-10-31	L1679Q	91.98	1	0	aa1396to1863	2	1	0	0
2008-10-31	L1679Q	111.46	1	0	aa1396to1863	2	1	0	0
2008-10-31	L1844P	71.29	1	0	aa1396to1863	2	1	0	0
2008-10-31	L1844P	77.39	1	0	aa1396to1863	2	1	0	0
2008-10-31	L1844P	77.87	1	0	aa1396to1863	2	1	0	0
2008-10-31	L1844P	88.09	1	0	aa1396to1863	2	1	0	0
2008-10-31	M1775R	0.82	1	0	aa1396to1863	2	1	5	0
2008-10-31	M1775R	1.14	1	0	aa1396to1863	2	1	5	0
2008-10-31	M1775R	1.16	1	0	aa1396to1863	2	1	5	0
2008-10-31	M1775R	1.97	1	0	aa1396to1863	2	1	5	0
2008-10-31	S1790Y	59.12	1	0	aa1396to1863	2	1	0	0
2008-10-31	S1790Y	98.6	1	0	aa1396to1863	2	1	0	0
2008-10-31	S1790Y	132.26	1	0	aa1396to1863	2	1	0	0
2008-10-31	S1790Y	161.72	1	0	aa1396to1863	2	1	0	0
2008-10-31	WT	73.7	1	0	aa1396to1863	2	1	0	0
2008-10-31	WT	101.16	1	0	aa1396to1863	2	1	0	0
2008-10-31	WT	111.17	1	0	aa1396to1863	2	1	0	0
2008-10-31	WT	125.14	1	0	aa1396to1863	2	1	0	0
2008-10-31	Y1853X	0.88	1	0	aa1396to1863	2	0	0	0
2008-10-31	Y1853X	0.9	1	0	aa1396to1863	2	0	0	0
2008-10-31	Y1853X	0.91	1	0	aa1396to1863	2	0	0	0
2008-10-31	Y1853X	1.26	1	0	aa1396to1863	2	0	0	0
2008-11-05	D1813H	45.4131	1	0	aa1396to1863	2	1	0	0
2008-11-05	D1813H	79.7767	1	0	aa1396to1863	2	1	0	0
2008-11-05	D1813H	82.6705	1	0	aa1396to1863	2	1	0	0
2008-11-05	E1660V	50.5361	1	0	aa1396to1863	2	1	0	0
2008-11-05	E1660V	60.959	1	0	aa1396to1863	2	1	0	0
2008-11-05	E1660V	89.9286	1	0	aa1396to1863	2	1	0	0
2008-11-05	E1731D	63.3883	1	0	aa1396to1863	2	1	0	0
2008-11-05	E1731D	65.5904	1	0	aa1396to1863	2	1	0	0
2008-11-05	E1731D	66.354	1	0	aa1396to1863	2	1	0	0
2008-11-05	E1754V	143.293	1	0	aa1396to1863	2	1	0	0
2008-11-05	E1754V	169.275	1	0	aa1396to1863	2	1	0	0
2008-11-05	E1754V	186.121	1	0	aa1396to1863	2	1	0	0
2008-11-05	E1765K	134.711	1	0	aa1396to1863	2	1	0	0
2008-11-05	E1765K	137.574	1	0	aa1396to1863	2	1	0	0
2008-11-05	E1765K	137.937	1	0	aa1396to1863	2	1	0	0
2008-11-05	H1805L	64.6365	1	0	aa1396to1863	2	1	0	0
2008-11-05	H1805L	77.8274	1	0	aa1396to1863	2	1	0	0
2008-11-05	H1805L	82.8105	1	0	aa1396to1863	2	1	0	0
2008-11-05	L1679Q	133.036	1	0	aa1396to1863	2	1	0	0
2008-11-05	L1679Q	136.809	1	0	aa1396to1863	2	1	0	0
2008-11-05	L1679Q	170.569	1	0	aa1396to1863	2	1	0	0
2008-11-05	D1733Y	85.081	1	0	aa1396to1863	2	1	0	0
2008-11-05	D1733Y	137.282	1	0	aa1396to1863	2	1	0	0
2008-11-05	D1733Y	157.781	1	0	aa1396to1863	2	1	0	0
2008-11-05	L1844P	62.3897	1	0	aa1396to1863	2	1	0	0
2008-11-05	L1844P	75.9775	1	0	aa1396to1863	2	1	0	0
2008-11-05	L1844P	84.5215	1	0	aa1396to1863	2	1	0	0
2008-11-05	M1775R	2.2082	0	1	aa1396to1863	2	1	5	0
2008-11-05	M1775R	1.1452	1	0	aa1396to1863	2	1	5	0
2008-11-05	M1775R	1.2472	1	0	aa1396to1863	2	1	5	0
2008-11-05	S1790Y	196.927	1	0	aa1396to1863	2	1	0	0
2008-11-05	S1790Y	205.774	1	0	aa1396to1863	2	1	0	0
2008-11-05	S1790Y	243.821	1	0	aa1396to1863	2	1	0	0
2008-11-05	WT	65.8927	1	0	aa1396to1863	2	1	0	0
2008-11-05	WT	81.1093	1	0	aa1396to1863	2	1	0	0
2008-11-05	WT	85.8356	1	0	aa1396to1863	2	1	0	0
2008-11-05	Y1853X	1.0441	1	0	aa1396to1863	2	0	0	0
2008-11-05	Y1853X	1.1378	1	0	aa1396to1863	2	0	0	0
2008-11-05	Y1853X	1.1872	1	0	aa1396to1863	2	0	0	0
2009-01-20	A1752T	17.72	1	0	aa1396to1863	2	1	0	0
2009-01-20	A1752T	18.44	1	0	aa1396to1863	2	1	0	0
2009-01-20	A1752T	21.54	1	0	aa1396to1863	2	1	0	0
2009-01-20	A1752T	30.99	1	0	aa1396to1863	2	1	0	0
2009-01-20	C1697F	7.21	1	0	aa1396to1863	2	1	0	0
2009-01-20	C1697F	8.28	1	0	aa1396to1863	2	1	0	0
2009-01-20	C1697F	9.09	1	0	aa1396to1863	2	1	0	0
2009-01-20	C1697F	10.03	1	0	aa1396to1863	2	1	0	0
2009-01-20	G1748D	6.66	1	0	aa1396to1863	2	1	0	0
2009-01-20	G1748D	7.8	1	0	aa1396to1863	2	1	0	0
2009-01-20	G1748D	15.49	1	0	aa1396to1863	2	1	0	0
2009-01-20	G1748D	17.28	1	0	aa1396to1863	2	1	0	0
2009-01-20	I1529V	69.99	1	0	aa1396to1863	2	1	0	0
2009-01-20	I1529V	88.19	1	0	aa1396to1863	2	1	0	0
2009-01-20	I1529V	124.17	1	0	aa1396to1863	2	1	0	0
2009-01-20	I1529V	186.59	1	0	aa1396to1863	2	1	0	0
2009-01-20	M1411T	44.67	0	1	aa1396to1863	2	1	0	0
2009-01-20	M1411T	51.15	0	1	aa1396to1863	2	1	0	0
2009-01-20	M1411T	95.17	0	1	aa1396to1863	2	1	0	0
2009-01-20	M1411T	23.25	1	0	aa1396to1863	2	1	0	0
2009-01-20	M1775R	7.36	1	0	aa1396to1863	2	1	5	0
2009-01-20	M1775R	8.22	1	0	aa1396to1863	2	1	5	0
2009-01-20	M1775R	11.56	1	0	aa1396to1863	2	1	5	0
2009-01-20	M1775R	16.37	1	0	aa1396to1863	2	1	5	0
2009-01-20	S1423A	13.72	0	0	aa1396to1863	2	1	0	0
2009-01-20	S1423A	17.77	0	0	aa1396to1863	2	1	0	0
2009-01-20	S1423A	53.4	0	0	aa1396to1863	2	1	0	0
2009-01-20	S1423A	111.98	0	0	aa1396to1863	2	1	0	0
2009-01-20	S1457A	21.34	1	0	aa1396to1863	2	1	0	0
2009-01-20	S1457A	115.1	1	0	aa1396to1863	2	1	0	0
2009-01-20	S1457A	129.18	1	0	aa1396to1863	2	1	0	0
2009-01-20	S1457A	207.96	1	0	aa1396to1863	2	1	0	0
2009-01-20	S1466A	31.46	0	0	aa1396to1863	2	1	0	0
2009-01-20	S1466A	38.29	0	0	aa1396to1863	2	1	0	0
2009-01-20	S1466A	51.81	0	0	aa1396to1863	2	1	0	0
2009-01-20	S1466A	61.64	0	0	aa1396to1863	2	1	0	0
2009-01-20	S1524A	21.2	1	0	aa1396to1863	2	1	0	0
2009-01-20	S1524A	60.39	1	0	aa1396to1863	2	1	0	0
2009-01-20	S1524A	153.59	1	0	aa1396to1863	2	1	0	0
2009-01-20	S1524A	229.68	1	0	aa1396to1863	2	1	0	0
2009-01-20	S1542A	14.46	1	0	aa1396to1863	2	1	0	0
2009-01-20	S1542A	55.65	1	0	aa1396to1863	2	1	0	0
2009-01-20	S1542A	100.79	1	0	aa1396to1863	2	1	0	0
2009-01-20	S1542A	123.74	1	0	aa1396to1863	2	1	0	0
2009-01-20	S1613G	49.95	1	0	aa1396to1863	2	1	1	0
2009-01-20	S1613G	51.9	1	0	aa1396to1863	2	1	1	0
2009-01-20	S1613G	118.65	1	0	aa1396to1863	2	1	1	0
2009-01-20	S1613G	196.05	1	0	aa1396to1863	2	1	1	0
2009-01-20	WT	14.75	1	0	aa1396to1863	2	1	0	0
2009-01-20	WT	81.81	1	0	aa1396to1863	2	1	0	0
2009-01-20	WT	126.06	1	0	aa1396to1863	2	1	0	0
2009-01-20	WT	177.38	1	0	aa1396to1863	2	1	0	0
2009-01-20	Y1853X	6.43	1	0	aa1396to1863	2	0	0	0
2009-01-20	Y1853X	7.63	1	0	aa1396to1863	2	0	0	0
2009-01-20	Y1853X	8.85	1	0	aa1396to1863	2	0	0	0
2009-01-20	Y1853X	16.44	1	0	aa1396to1863	2	0	0	0
2009-01-25	A1669S	4.5642	1	0	aa1646to1859	3	0	0	0
2009-01-25	A1669S	4.6294	1	0	aa1646to1859	3	0	0	0
2009-01-25	A1669S	4.9642	1	0	aa1646to1859	3	0	0	0
2009-01-25	A1708E	0.531	1	0	aa1646to1859	3	0	5	0
2009-01-25	A1708E	0.5402	1	0	aa1646to1859	3	0	5	0
2009-01-25	A1708E	0.634	1	0	aa1646to1859	3	0	5	0
2009-01-25	A1708V	1.6352	1	0	aa1646to1859	3	0	3	0
2009-01-25	A1708V	1.7148	1	0	aa1646to1859	3	0	3	0
2009-01-25	A1708V	2.2583	1	0	aa1646to1859	3	0	3	0
2009-01-25	C1697R	0.5972	1	0	aa1646to1859	3	0	0	0
2009-01-25	C1697R	0.6661	1	0	aa1646to1859	3	0	0	0
2009-01-25	C1697R	3.5617	1	0	aa1646to1859	3	0	0	0
2009-01-25	D1692H	0.5578	1	0	aa1646to1859	3	0	0	0
2009-01-25	D1692H	0.6407	1	0	aa1646to1859	3	0	0	0
2009-01-25	D1692H	0.6412	1	0	aa1646to1859	3	0	0	0
2009-01-25	F1662S	4.4085	1	0	aa1646to1859	3	0	1	0
2009-01-25	F1662S	4.6705	1	0	aa1646to1859	3	0	1	0
2009-01-25	F1662S	4.742	1	0	aa1646to1859	3	0	1	0
2009-01-25	F1695L	4.8025	1	0	aa1646to1859	3	0	0	0
2009-01-25	F1695L	4.9778	1	0	aa1646to1859	3	0	0	0
2009-01-25	F1695L	15.4375	1	0	aa1646to1859	3	0	0	0
2009-01-25	G1656D	2.9542	1	0	aa1646to1859	3	0	0	0
2009-01-25	G1656D	3.0241	1	0	aa1646to1859	3	0	0	0
2009-01-25	G1656D	3.2933	1	0	aa1646to1859	3	0	0	0
2009-01-25	G1706A	4.6234	1	0	aa1646to1859	3	1	1	0
2009-01-25	G1706A	4.7275	1	0	aa1646to1859	3	1	1	0
2009-01-25	G1706A	5.5107	1	0	aa1646to1859	3	1	1	0
2009-01-25	G1706E	3.5845	1	0	aa1646to1859	3	1	5	0
2009-01-25	G1706E	3.7	1	0	aa1646to1859	3	1	5	0
2009-01-25	G1706E	3.7519	1	0	aa1646to1859	3	1	5	0
2009-01-25	G1738E	0.5007	1	0	aa1646to1859	3	0	0	0
2009-01-25	G1738E	0.5223	1	0	aa1646to1859	3	0	0	0
2009-01-25	G1738E	0.5257	1	0	aa1646to1859	3	0	0	0
2009-01-25	G1738R	5.2402	1	0	aa1646to1859	3	0	5	0
2009-01-25	G1738R	5.2579	1	0	aa1646to1859	3	0	5	0
2009-01-25	G1738R	5.2644	1	0	aa1646to1859	3	0	5	0
2009-01-25	L1664P	5.371	1	0	aa1646to1859	3	0	0	0
2009-01-25	L1664P	5.5845	1	0	aa1646to1859	3	0	0	0
2009-01-25	L1664P	5.676	1	0	aa1646to1859	3	0	0	0
2009-01-25	M1652I	4.0722	1	0	aa1646to1859	3	0	1	0
2009-01-25	M1652I	4.184	1	0	aa1646to1859	3	0	1	0
2009-01-25	M1652I	4.3721	1	0	aa1646to1859	3	0	1	0
2009-01-25	M1689R	11.5375	1	0	aa1646to1859	3	0	4	0
2009-01-25	M1689R	11.8637	1	0	aa1646to1859	3	0	4	0
2009-01-25	M1689R	11.9959	1	0	aa1646to1859	3	0	4	0
2009-01-25	M1689T	3.4238	1	0	aa1646to1859	3	0	0	0
2009-01-25	M1689T	3.5449	1	0	aa1646to1859	3	0	0	0
2009-01-25	M1689T	3.552	1	0	aa1646to1859	3	0	0	0
2009-01-25	M1775R	0.5309	1	0	aa1646to1859	3	1	5	0
2009-01-25	M1775R	0.5518	1	0	aa1646to1859	3	1	5	0
2009-01-25	M1775R	0.6274	1	0	aa1646to1859	3	1	5	0
2009-01-25	R1699L	9.7533	1	0	aa1646to1859	3	0	0	0
2009-01-25	R1699L	10.3581	1	0	aa1646to1859	3	0	0	0
2009-01-25	R1699L	10.5266	1	0	aa1646to1859	3	0	0	0
2009-01-25	R1699Q	0.2483	1	0	aa1646to1859	3	0	5	0
2009-01-25	R1699Q	0.2561	1	0	aa1646to1859	3	0	5	0
2009-01-25	R1699Q	0.2725	1	0	aa1646to1859	3	0	5	0
2009-01-25	R1699W	0.5596	1	0	aa1646to1859	3	0	5	0
2009-01-25	R1699W	0.5838	1	0	aa1646to1859	3	0	5	0
2009-01-25	R1699W	0.6061	1	0	aa1646to1859	3	0	5	0
2009-01-25	R1726G	0.5307	1	0	aa1646to1859	3	0	0	0
2009-01-25	R1726G	0.5331	1	0	aa1646to1859	3	0	0	0
2009-01-25	R1726G	0.5742	1	0	aa1646to1859	3	0	0	0
2009-01-25	S1655F	0.5793	1	0	aa1646to1859	3	0	0	0
2009-01-25	S1655F	0.5927	1	0	aa1646to1859	3	0	0	0
2009-01-25	S1655F	0.6356	1	0	aa1646to1859	3	0	0	0
2009-01-25	S1651F	4.2524	1	0	aa1646to1859	3	0	0	0
2009-01-25	S1651F	4.2742	1	0	aa1646to1859	3	0	0	0
2009-01-25	S1651F	4.3234	1	0	aa1646to1859	3	0	0	0
2009-01-25	S1715N	0.5448	1	0	aa1646to1859	3	0	0	0
2009-01-25	S1715N	0.562	1	0	aa1646to1859	3	0	0	0
2009-01-25	S1715N	0.603	1	0	aa1646to1859	3	0	0	0
2009-01-25	S1715R	1.6901	1	0	aa1646to1859	3	0	5	0
2009-01-25	S1715R	2.2463	1	0	aa1646to1859	3	0	5	0
2009-01-25	S1715R	3.8903	1	0	aa1646to1859	3	0	5	0
2009-01-25	T1685I	0.5084	1	0	aa1646to1859	3	0	5	0
2009-01-25	T1685I	0.5144	1	0	aa1646to1859	3	0	5	0
2009-01-25	T1685I	0.5424	1	0	aa1646to1859	3	0	5	0
2009-01-25	T1691I	0.5123	1	0	aa1646to1859	3	0	0	0
2009-01-25	T1691I	0.5202	1	0	aa1646to1859	3	0	0	0
2009-01-25	T1691I	0.5376	1	0	aa1646to1859	3	0	0	0
2009-01-25	T1700A	0.9007	1	0	aa1646to1859	3	0	0	0
2009-01-25	T1700A	0.9337	1	0	aa1646to1859	3	0	0	0
2009-01-25	T1700A	0.9761	1	0	aa1646to1859	3	0	0	0
2009-01-25	T1720A	1.1481	1	1	aa1646to1859	3	0	0	0
[truncated: 1,697 more rows]
