# Supplementary material for: Functional assays provide a robust tool for the clinical annotation of genetic variants of uncertain significance
Source: NPJ Genom Med. 2016 Mar 2;1:16001–. doi: 10.1038/npjgenmed.2016.1 (PMC5539989; doi:10.1038/npjgenmed.2016.1)
Supplement: Supplementary Table S4 [file npjgenmed20161-s6.xls]

## Sheet: Supp Table S4
Table S4
variant	IARC	PrDel	logBF	Status	PrDel.CEBP	logBF.CEBP	Status.CEBP	eta	fClass	fClass Category
H1402Y	1	0	#NAME?	Neut	0.00322325	-5.73414	VUS	4.29435	1	Neutral
R1443G	1	0	#NAME?	Neut	0.0222987	-3.78068	VUS0.001	3.59689	1	Neutral
R1495M	1	0	#NAME?	Neut	0.00194285	-6.24165	VUS	3.84737	1	Neutral
S1512I	1	0	#NAME?	Neut	0.00132596	-6.62429	VUS0.001	3.99652	1	Neutral
V1534M	1	0	#NAME?	Neut	0.00110296	-6.80865	VUS0.001	3.98936	1	Neutral
D1546N	1	0	#NAME?	Neut	0.00148949	-6.50783	VUS	3.84181	1	Neutral
L1564P	1	0	#NAME?	Neut	0.00580409	-5.14337	VUS	3.75313	1	Neutral
S1613G	1	0	#NAME?	Neut	0.00088705	-7.02672	VUS0.001	3.98694	1	Neutral
P1614S	1	0	#NAME?	Neut	0.00109468	-6.8162	VUS0.001	3.96883	1	Neutral
M1628T	1	0	#NAME?	Neut	0.00312382	-5.76557	VUS	3.86039	1	Neutral
M1652I	1	0	#NAME?	Neut	0.00131281	-6.63427	VUS	3.60977	1	Neutral
M1652T	1	0	#NAME?	Neut	NA	NA		3.71068	1	Neutral
F1662S	1	0	#NAME?	Neut	0.00166556	-6.39593	VUS0.001	3.65951	1	Neutral
L1664P	0	0	#NAME?	Neut	0.00169025	-6.38118	VUS0.001	3.6343	1	Neutral
E1682K	1	0	#NAME?	Neut	NA	NA		3.7083	1	Neutral
G1706A	1	0	#NAME?	Neut	0.999993	11.8547	VUS	3.65425	1	Neutral
T1720A	0	0	#NAME?	Neut	0.0013684	-6.59274	VUS0.001	3.9742	1	Neutral
R1751Q	1	0	#NAME?	Neut	0.00221443	-6.11055	VUS0.001	3.57973	1	Neutral
V1804D	1	0	#NAME?	Neut	0.00566525	-5.16772	VUS0.001	3.67998	1	Neutral
L1844R	0	0	#NAME?	Neut	0.00133745	-6.61565	VUS0.001	3.70942	1	Neutral
P1859R	1	0	#NAME?	Neut	0.00130746	-6.63836	VUS0.001	3.73808	1	Neutral
WT	0	0	#NAME?	Neut	0	#NAME?	Neut	3.82568	1	Neutral
C1787S	0	0.00576929	-5.14942	VUS	NA	NA		3.85225	2	Likely Not Pathogenic
L1317F	0	0.0127428	-4.34996	VUS	NA	NA		3.73833	2	Likely Not Pathogenic
K1322E	0	0.00569508	-5.16244	VUS	NA	NA		3.88836	2	Likely Not Pathogenic
E1352K	0	0.0417495	-3.13342	VUS	NA	NA		3.5976	2	Likely Not Pathogenic
S1360G	0	0.025948	-3.62537	VUS	NA	NA		3.6884	2	Likely Not Pathogenic
S1370F	0	0.00472939	-5.34922	VUS	NA	NA		3.94404	2	Likely Not Pathogenic
C1372Y	0	0.0103761	-4.55782	VUS	NA	NA		3.74994	2	Likely Not Pathogenic
D1381Y	0	0.00439094	-5.42381	VUS	NA	NA		3.9577	2	Likely Not Pathogenic
Q1388L	0	0.00446129	-5.40785	VUS	NA	NA		3.94271	2	Likely Not Pathogenic
T1394I	0	0.00481958	-5.33024	VUS	NA	NA		3.9059	2	Likely Not Pathogenic
Q1395R	0	0.0209661	-3.84366	VUS	NA	NA		3.67003	2	Likely Not Pathogenic
M1400I	0	0.0114644	-4.45698	VUS	NA	NA		3.77587	2	Likely Not Pathogenic
M1400T	0	0.0140616	-4.25014	VUS	NA	NA		3.75827	2	Likely Not Pathogenic
M1400V	0	0.00935547	-4.66239	VUS	NA	NA		3.78981	2	Likely Not Pathogenic
H1402R	0	0.0274002	-3.56942	VUS	NA	NA		3.66403	2	Likely Not Pathogenic
I1405V	0	0.00964953	-4.63115	VUS	NA	NA		3.79729	2	Likely Not Pathogenic
A1416T	0	0.0264857	-3.60431	VUS	NA	NA		3.68194	2	Likely Not Pathogenic
E1419Q	0	0.00476083	-5.34256	VUS	NA	NA		3.94127	2	Likely Not Pathogenic
P1430S	0	0.00674563	-4.99209	VUS	NA	NA		3.86749	2	Likely Not Pathogenic
I1432L	0	0.005051	-5.28311	VUS	NA	NA		3.9213	2	Likely Not Pathogenic
R1443Q	0	0.00580262	-5.14363	VUS	NA	NA		3.90411	2	Likely Not Pathogenic
S1448G	0	0.00655283	-5.02128	VUS	NA	NA		3.88023	2	Likely Not Pathogenic
S1448T	0	0.00574351	-5.15392	VUS	NA	NA		3.89521	2	Likely Not Pathogenic
E1462K	0	0.00958112	-4.63833	VUS	NA	NA		3.80616	2	Likely Not Pathogenic
N1468H	0	0.00556647	-5.18541	VUS	NA	NA		3.91303	2	Likely Not Pathogenic
P1469S	0	0.00593114	-5.12159	VUS	NA	NA		3.88689	2	Likely Not Pathogenic
E1470D	0	0.00535142	-5.22503	VUS	NA	NA		3.9145	2	Likely Not Pathogenic
S1484T	0	0.00538879	-5.21803	VUS	NA	NA		3.90035	2	Likely Not Pathogenic
T1485I	0	0.00513115	-5.26728	VUS	NA	NA		3.96317	2	Likely Not Pathogenic
S1486C	0	0.00574741	-5.15324	VUS	NA	NA		4.07899	2	Likely Not Pathogenic
E1494K	0	0.00985454	-4.60992	VUS	NA	NA		3.79825	2	Likely Not Pathogenic
R1495K	0	0.00711033	-4.93907	VUS	NA	NA		3.8343	2	Likely Not Pathogenic
S1497A	0	0.00639046	-5.04654	VUS	NA	NA		3.87128	2	Likely Not Pathogenic
P1502S	0	0.00592041	-5.12341	VUS	NA	NA		3.87547	2	Likely Not Pathogenic
R1507T	0	0.00486904	-5.31998	VUS	NA	NA		3.96041	2	Likely Not Pathogenic
S1512C	0	0.00493523	-5.30641	VUS	NA	NA		4.01155	2	Likely Not Pathogenic
L1517F	0	0.00493262	-5.30694	VUS	NA	NA		3.97608	2	Likely Not Pathogenic
Y1522C	0	0.00943894	-4.65343	VUS	NA	NA		3.77732	2	Likely Not Pathogenic
E1527K	0	0.0111066	-4.48904	VUS	NA	NA		3.78469	2	Likely Not Pathogenic
L1539P	0	0.015509	-4.15071	VUS	NA	NA		3.74333	2	Likely Not Pathogenic
S1542C	0	0.00604108	-5.10311	VUS	NA	NA		3.90152	2	Likely Not Pathogenic
P1544L	0	0.00487508	-5.31873	VUS	NA	NA		3.96032	2	Likely Not Pathogenic
D1546Y	0	0.00579808	-5.14441	VUS	NA	NA		4.08704	2	Likely Not Pathogenic
T1548M	0	0.00553791	-5.19058	VUS	NA	NA		3.92286	2	Likely Not Pathogenic
T1550I	0	0.00510725	-5.27197	VUS	NA	NA		3.98667	2	Likely Not Pathogenic
L1553M	0	0.00898992	-4.70262	VUS	NA	NA		3.80052	2	Likely Not Pathogenic
D1557H	0	0.00777269	-4.84934	VUS	NA	NA		3.83062	2	Likely Not Pathogenic
E1559K	0	0.023884	-3.71037	VUS	NA	NA		3.68277	2	Likely Not Pathogenic
E1559Q	0	0.00913915	-4.68601	VUS	NA	NA		3.82269	2	Likely Not Pathogenic
T1561I	0	0.00516166	-5.26132	VUS	NA	NA		4.04663	2	Likely Not Pathogenic
P1562L	0	0.00581145	-5.1421	VUS	NA	NA		4.09344	2	Likely Not Pathogenic
I1568V	0	0.0154439	-4.15497	VUS	NA	NA		3.73828	2	Likely Not Pathogenic
L1570F	0	0.00543889	-5.20873	VUS	NA	NA		3.92181	2	Likely Not Pathogenic
P1575H	0	0.00961623	-4.63464	VUS	NA	NA		3.79593	2	Likely Not Pathogenic
S1577P	0	0.0066148	-5.01181	VUS	NA	NA		3.85721	2	Likely Not Pathogenic
D1578G	0	0.00805995	-4.81276	VUS	NA	NA		3.83808	2	Likely Not Pathogenic
P1579A	0	0.00862911	-4.74395	VUS	NA	NA		3.81894	2	Likely Not Pathogenic
S1580F	0	0.00522529	-5.24901	VUS	NA	NA		4.06358	2	Likely Not Pathogenic
S1580Y	0	0.0112741	-4.47391	VUS	NA	NA		4.21398	2	Likely Not Pathogenic
A1584S	0	0.00737589	-4.90214	VUS	NA	NA		3.84172	2	Likely Not Pathogenic
R1589C	0	0.00533873	-5.22741	VUS	NA	NA		3.9001	2	Likely Not Pathogenic
R1589H	0	0.00621205	-5.07503	VUS	NA	NA		3.88292	2	Likely Not Pathogenic
S1596L	0	0.00563046	-5.17392	VUS	NA	NA		3.91927	2	Likely Not Pathogenic
T1597A	0	0.00780952	-4.84457	VUS	NA	NA		3.82996	2	Likely Not Pathogenic
L1600F	0	0.00874391	-4.73062	VUS	NA	NA		4.13873	2	Likely Not Pathogenic
K1601E	0	0.00565857	-5.16891	VUS	NA	NA		3.90123	2	Likely Not Pathogenic
Q1604R	0	0.00925359	-4.67345	VUS	NA	NA		3.80892	2	Likely Not Pathogenic
L1605V	0	0.00658766	-5.01595	VUS	NA	NA		3.86875	2	Likely Not Pathogenic
K1606E	0	0.00457284	-5.38304	VUS	NA	NA		3.95857	2	Likely Not Pathogenic
A1608V	0	0.00656739	-5.01905	VUS	NA	NA		3.86124	2	Likely Not Pathogenic
A1615D	0	0.00809407	-4.8085	VUS	NA	NA		3.83799	2	Likely Not Pathogenic
A1615T	0	0.0055748	-5.18391	VUS	NA	NA		3.92161	2	Likely Not Pathogenic
A1623G	0	0.00569948	-5.16166	VUS	NA	NA		3.89205	2	Likely Not Pathogenic
M1628I	0	0.00547186	-5.20265	VUS	NA	NA		3.90949	2	Likely Not Pathogenic
S1631N	0	0.00501223	-5.29085	VUS	NA	NA		4.02949	2	Likely Not Pathogenic
P1637L	0	0.00629575	-5.06156	VUS	NA	NA		4.07256	2	Likely Not Pathogenic
A1641T	0	0.00663055	-5.00941	VUS	NA	NA		3.87009	2	Likely Not Pathogenic
R1645G	0	0.00517923	-5.25791	VUS	NA	NA		3.9432	2	Likely Not Pathogenic
R1645M	0	0.00527301	-5.23987	VUS	NA	NA		3.9901	2	Likely Not Pathogenic
R1645S	0	0.00584779	-5.13583	VUS	NA	NA		3.94777	2	Likely Not Pathogenic
R1645T	0	0.00532229	-5.23051	VUS	NA	NA		3.94802	2	Likely Not Pathogenic
N1647K	0	0.0103086	-4.56441	VUS	NA	NA		3.75517	2	Likely Not Pathogenic
T1720I	0	0.00610724	-5.09215	VUS	NA	NA		3.87696	2	Likely Not Pathogenic
P1776H	0	0.00496415	-5.30054	VUS	NA	NA		3.97595	2	Likely Not Pathogenic
V1791L	0	0.00935388	-4.66257	VUS	NA	NA		3.80923	2	Likely Not Pathogenic
V1804A	0	0.00622633	-5.07272	VUS	NA	NA		3.88994	2	Likely Not Pathogenic
N1819Y	0	0.00918156	-4.68133	VUS	NA	NA		4.1334	2	Likely Not Pathogenic
A1823T	0	0.00464934	-5.36637	VUS	0.999862	8.88983	VUS	3.93399	2	Likely Not Pathogenic
R1835Q	0	0.0105785	-4.5383	VUS	0.00212821	-6.15034	VUS	4.18845	2	Likely Not Pathogenic
L1844P	0	0.00492936	-5.3076	VUS	NA	NA		3.81414	2	Likely Not Pathogenic
I1858L	0	0.00596336	-5.11614	VUS	NA	NA		3.91167	2	Likely Not Pathogenic
H1860P	0	0.00549067	-5.1992	VUS	NA	NA		3.92592	2	Likely Not Pathogenic
H1862L	0	0.0133595	-4.30208	VUS	NA	NA		4.21943	2	Likely Not Pathogenic
H1421Y	0	0.0225384	-3.76974	VUS	0.00171333	-6.3676	VUS	4.27501	2	Likely Not Pathogenic
S1457A	0	0.00696414	-4.95999	VUS	NA	NA		3.84183	2	Likely Not Pathogenic
K1487R	0	0.015728	-4.13646	VUS	0.00454609	-5.38893	VUS	3.74254	2	Likely Not Pathogenic
S1524A	0	0.00541352	-5.21343	VUS	NA	NA		3.87976	2	Likely Not Pathogenic
I1529V	0	0.00725223	-4.91917	VUS	NA	NA		3.84053	2	Likely Not Pathogenic
S1542A	0	0.00513704	-5.26613	VUS	NA	NA		3.91547	2	Likely Not Pathogenic
S1613C	0	0.0062529	-5.06844	VUS	0.00124565	-6.68685	VUS	3.8689	2	Likely Not Pathogenic
M1628V	0	0.0147987	-4.19831	VUS	0.00307878	-5.78014	VUS	3.79455	2	Likely Not Pathogenic
E1644G	0	0.00670145	-4.99871	VUS	0.00157275	-6.45336	VUS	3.94516	2	Likely Not Pathogenic
E1660V	0	0.00388621	-5.54643	VUS	NA	NA		3.91974	2	Likely Not Pathogenic
M1663K	0	0.0254857	-3.64382	VUS	NA	NA		3.70673	2	Likely Not Pathogenic
L1679Q	0	0.00366764	-5.60453	VUS	NA	NA		3.97368	2	Likely Not Pathogenic
E1682V	0	0.0128916	-4.33821	VUS	NA	NA		3.77642	2	Likely Not Pathogenic
N1730S	0	0.0207651	-3.8535	VUS	NA	NA		3.71956	2	Likely Not Pathogenic
E1731D	0	0.00781778	-4.84351	VUS	NA	NA		3.72912	2	Likely Not Pathogenic
D1733G	0	0.0322824	-3.40042	VUS	NA	NA		3.67398	2	Likely Not Pathogenic
D1733Y	0	0.00448386	-5.40278	VUS	NA	NA		4.11651	2	Likely Not Pathogenic
F1734S	0	0.0454249	-3.04521	VUS	NA	NA		3.64422	2	Likely Not Pathogenic
E1754V	0	0.00514301	-5.26496	VUS	NA	NA		4.1244	2	Likely Not Pathogenic
E1765K	0	0.00442389	-5.4163	VUS	NA	NA		3.90378	2	Likely Not Pathogenic
P1771R	0	0.0387537	-3.211	VUS	NA	NA		3.65927	2	Likely Not Pathogenic
T1773S	0	0.0413636	-3.14311	VUS	NA	NA		3.65051	2	Likely Not Pathogenic
D1778G	0	0.0357445	-3.29496	VUS	NA	NA		3.67375	2	Likely Not Pathogenic
D1778N	0	0.0423178	-3.11931	VUS	NA	NA		3.65298	2	Likely Not Pathogenic
M1783I	0	0.0297462	-3.48486	VUS	NA	NA		3.69323	2	Likely Not Pathogenic
M1783L	0	0.0121718	-4.39639	VUS	0.00131575	-6.63203	VUS	3.76791	2	Likely Not Pathogenic
A1789S	0	0.0250012	-3.66351	VUS	NA	NA		3.71895	2	Likely Not Pathogenic
S1790Y	0	0.00557567	-5.18375	VUS	NA	NA		4.12803	2	Likely Not Pathogenic
E1794D	0	0.00630857	-5.05952	VUS	0.00132795	-6.62279	VUS	3.84031	2	Likely Not Pathogenic
H1805L	0	0.00449579	-5.40011	VUS	NA	NA		3.84757	2	Likely Not Pathogenic
H1805P	0	0.0173804	-4.03488	VUS	NA	NA		3.74797	2	Likely Not Pathogenic
P1806A	0	0.0101262	-4.58245	VUS	0.00157559	-6.45155	VUS	3.81554	2	Likely Not Pathogenic
V1808A	0	0.0463044	-3.02511	VUS	NA	NA		3.60407	2	Likely Not Pathogenic
P1812A	0	0.0185596	-3.96803	VUS	0.00500863	-5.29157	VUS	3.75526	2	Likely Not Pathogenic
D1813H	0	0.0134768	-4.29321	VUS	NA	NA		3.6578	2	Likely Not Pathogenic
D1818G	0	0.0147413	-4.20225	VUS	NA	NA		3.77534	2	Likely Not Pathogenic
N1819S	0	0.0155264	-4.14956	VUS	NA	NA		3.76986	2	Likely Not Pathogenic
Q1826H	0	0.0156287	-4.14289	VUS	0.00310681	-5.77105	VUS	3.68901	2	Likely Not Pathogenic
A1830T	0	0.0185006	-3.97128	VUS	0.00145015	-6.53464	VUS	3.71898	2	Likely Not Pathogenic
R1835P	0	0.00581662	-5.1412	VUS	NA	NA		3.89117	2	Likely Not Pathogenic
D1851E	0	0.0133686	-4.30138	VUS	NA	NA		3.7895	2	Likely Not Pathogenic
P1856S	0	0.0100424	-4.59085	VUS	NA	NA		3.80427	2	Likely Not Pathogenic
G1788D	0	0.117529	-2.01604	VUS	0.0146608	-4.20781	VUS	3.44348	3	Uncertain
L1404P	0	0.136816	-1.84199	VUS	NA	NA		3.45045	3	Uncertain
F1571S	0	0.086703	-2.35457	VUS	NA	NA		3.53138	3	Uncertain
V1696L	0	0.135391	-1.85411	VUS	NA	NA		3.41322	3	Uncertain
R1699P	0	0.0520485	-2.90213	VUS	NA	NA		3.61043	3	Uncertain
H1746Y	0	0.83059	1.58981	VUS	NA	NA		2.39672	3	Uncertain
M1783T	0	0.197841	-1.39984	VUS	0.0346479	-3.32726	VUS	3.34066	3	Uncertain
L1407P	0	0.922979	2.48353	VUS	0.405205	-0.383823	VUS	2.47465	3	Uncertain
M1411T	0	0.864961	1.85712	VUS	NA	NA		2.34199	3	Uncertain
S1651F	0	0.360863	-0.571619	VUS	NA	NA		3.06196	3	Uncertain
G1656D	0	0.633696	0.548106	VUS	NA	NA		2.49155	3	Uncertain
M1663L	0	0.0739621	-2.52736	VUS	NA	NA		3.5797	3	Uncertain
V1665M	0	0.215434	-1.29248	VUS	0.0263034	-3.6114	VUS	3.35272	3	Uncertain
A1669S	0	0.315862	-0.772856	VUS	0.0624951	-2.70813	VUS	3.19261	3	Uncertain
M1689T	0	0.522535	0.0902003	VUS	NA	NA		2.73909	3	Uncertain
D1692N	0	0.176701	-1.53886	VUS	0.0948246	-2.2561	VUS	3.36543	3	Uncertain
F1695L	0	0.0676573	-2.62325	VUS	0.00132	-6.6288	VUS	3.52234	3	Uncertain
T1700A	0	0.934551	2.6588	VUS	0.429062	-0.285679	VUS	2.42725	3	Uncertain
A1708V	3	0.934746	2.66198	VUS	NA	NA		1.64267	3	Uncertain
R1726G	0	0.453928	-0.184813	VUS	0.0012859	-6.65501	VUS	3.014	3	Uncertain
H1746N	0	0.396057	-0.42192	VUS	0.0231251	-3.74344	VUS	3.09491	3	Uncertain
G1763V	0	0.910496	2.3197	VUS	NA	NA		1.74646	3	Uncertain
P1771L	0	0.0782898	-2.46581	VUS	0.00659478	-5.01486	VUS	3.54106	3	Uncertain
T1773I	0	0.107798	-2.11343	VUS	NA	NA		3.56306	3	Uncertain
D1778Y	0	0.0560637	-2.82357	VUS	NA	NA		3.61772	3	Uncertain
Q1785H	0	0.509257	0.0370328	VUS	0.00115178	-6.76529	VUS	2.95877	3	Uncertain
V1809A	0	0.806916	1.43009	VUS	NA	NA		2.49024	3	Uncertain
V1833M	0	0.970623	3.49774	VUS	0.00171873	-6.36445	VUS	2.36602	4	Likely Pathogenic
V1714G	0	0.989209	4.51818	VUS	NA	NA		1.26953	4	Likely Pathogenic
A1752V	0	0.987241	4.34864	VUS	NA	NA		1.32628	4	Likely Pathogenic
M1652K	0	1	32.9526	VUS	NA	NA		-0.931835	5	Pathogenic
T1691K	0	1	34.1719	VUS	NA	NA		-1.09081	5	Pathogenic
C1697Y	0	1	33.2711	VUS	NA	NA		-0.823827	5	Pathogenic
G1706E	5	1	Inf	Path	1	16.6139	VUS0.999	0.480393	5	Pathogenic
G1748D	0	1	30.0891	VUS	NA	NA		-0.306511	5	Pathogenic
A1789T	0	1	29.4044	VUS	NA	NA		-0.690581	5	Pathogenic
V1653M	0	0.999823	8.63668	VUS	NA	NA		1.36414	5	Pathogenic
S1655F	0	0.999999	14.0036	VUS	0.999482	7.56496	VUS	0.750892	5	Pathogenic
T1685A	5	1	Inf	Path	NA	NA		1.44796	5	Pathogenic
T1685I	5	1	Inf	Path	1	18.5882	VUS0.99	-0.545994	5	Pathogenic
M1689R	4	1	Inf	Path	1	16.0006	VUS	0.948006	5	Pathogenic
T1691I	0	0.999997	12.8378	VUS	NA	NA		1.0712	5	Pathogenic
D1692H	0	0.999999	13.8592	VUS	NA	NA		0.731628	5	Pathogenic
D1692Y	0	0.99942	7.45124	VUS	NA	NA		1.34392	5	Pathogenic
C1697F	0	1	23.8245	VUS	NA	NA		0.100221	5	Pathogenic
C1697R	0	1	19.9675	VUS	0.999925	9.50227	VUS	0.726493	5	Pathogenic
R1699L	0	1	21.5413	VUS	1	17.5002	VUS	0.713871	5	Pathogenic
R1699Q	5	1	Inf	Path	0.998704	6.64727	VUS	0.343402	5	Pathogenic
R1699W	5	1	Inf	Path	0.87948	1.98751	VUS	1.53961	5	Pathogenic
A1708E	5	1	Inf	Path	1	17.6695	VUS	-0.281395	5	Pathogenic
V1713A	0	1	22.2809	VUS	1	14.5174	VUS	0.154215	5	Pathogenic
S1715C	0	0.999915	9.37211	VUS	NA	NA		1.26757	5	Pathogenic
S1715N	0	0.999991	11.5724	VUS	0.999442	7.49013	VUS	0.798814	5	Pathogenic
S1715R	5	1	Inf	Path	0.999714	8.15845	VUS	0.995602	5	Pathogenic
W1718C	0	1	18.7026	VUS	NA	NA		0.442644	5	Pathogenic
W1718S	0	0.997997	6.21103	VUS	NA	NA		1.55949	5	Pathogenic
S1722F	0	0.99996	10.1161	VUS	NA	NA		1.24169	5	Pathogenic
V1736A	0	1	21.8705	VUS	0.999831	8.68711	VUS	0.598904	5	Pathogenic
V1736G	0	0.999963	10.2106	VUS	NA	NA		1.24346	5	Pathogenic
G1738E	0	0.999999	13.6479	VUS	0.995242	5.34325	VUS	0.839163	5	Pathogenic
G1738R	5	1	Inf	Path	1	17.3889	VUS0.999	0.982426	5	Pathogenic
D1739E	0	0.999982	10.9464	VUS	NA	NA		1.27846	5	Pathogenic
D1739G	0	0.997009	5.80929	VUS	NA	NA		1.05532	5	Pathogenic
D1739V	0	0.997206	5.87737	VUS	NA	NA		1.09265	5	Pathogenic
D1739Y	0	0.999994	12.011	VUS	NA	NA		1.0521	5	Pathogenic
V1741G	0	0.99008	4.6032	VUS	0.789142	1.31976	VUS	1.90549	5	Pathogenic
P1749R	0	0.999998	13.0111	VUS	NA	NA		1.08208	5	Pathogenic
R1751P	0	1	28.8977	VUS	1	17.5439	VUS	-0.133678	5	Pathogenic
A1752P	0	1	25.176	VUS	1	18.0176	VUS	0.217254	5	Pathogenic
A1752R	0	1	20.4717	VUS	NA	NA		-0.199893	5	Pathogenic
A1752T	0	1	17.8966	VUS	NA	NA		0.653854	5	Pathogenic
R1753T	0	1	21.7731	VUS	1	17.5717	VUS	0.302085	5	Pathogenic
F1761S	0	0.999783	8.43442	VUS	NA	NA		1.15475	5	Pathogenic
L1764P	5	1	Inf	Path	1	16.8548	VUS0.99	0.26521	5	Pathogenic
I1766S	5	1	Inf	Path	1	16.0057	VUS	0.2912	5	Pathogenic
M1775K	5	1	Inf	Path	0.999998	13.3745	VUS	0.363618	5	Pathogenic
M1775R	5	1	Inf	Path	1	17.2413	VUS0.999	-0.386325	5	Pathogenic
L1780P	0	0.999944	9.785	VUS	NA	NA		1.18675	5	Pathogenic
C1787S/G1788D	0	1	30.7554	VUS	NA	NA		-0.195765	5	Pathogenic
G1788V	5	1	Inf	Path	1	17.7986	VUS	0.219316	5	Pathogenic
G1803A	0	0.999988	11.3423	VUS	NA	NA		1.08241	5	Pathogenic
V1809F	0	1	26.587	VUS	1	17.7361	VUS	0.0387569	5	Pathogenic
V1810G	0	0.999837	8.7245	VUS	NA	NA		1.37309	5	Pathogenic
Q1811R	0	1	14.6646	VUS	NA	NA		1.09794	5	Pathogenic
E1836K	0	0.991555	4.76569	VUS	NA	NA		1.91142	5	Pathogenic
W1837C	0	0.99421	5.14586	VUS	NA	NA		1.16801	5	Pathogenic
W1837G	0	0.997398	5.949	VUS	NA	NA		1.76611	5	Pathogenic
W1837R	0	1	25.1097	VUS	1	16.9594	VUS	0.0507561	5	Pathogenic
V1838E	5	1	Inf	Path	NA	NA		1.92262	5	Pathogenic
S1841N	0	0.999999	13.8394	VUS	NA	NA		1.13742	5	Pathogenic
S1841R	0	0.996933	5.78384	VUS	NA	NA		1.81602	5	Pathogenic
A1843P	0	0.993371	5.00968	VUS	NA	NA		1.85651	5	Pathogenic
Y1853C	0	0.999922	9.46001	VUS	NA	NA		1.32775	5	Pathogenic
Y1853X	0	1	Inf	Path	1	Inf	Path	-0.151572	5	Pathogenic
L1854P	0	0.999528	7.65828	VUS	NA	NA		1.67255	5	Pathogenic
