# Supplementary material for: Functional assays provide a robust tool for the clinical annotation of genetic variants of uncertain significance
Source: NPJ Genom Med. 2016 Mar 2;1:16001–. doi: 10.1038/npjgenmed.2016.1 (PMC5539989; doi:10.1038/npjgenmed.2016.1)
Supplement: Supplementary Table S5 [file npjgenmed20161-s7.xls]

## Sheet: Supp Table S5
Table S5
Segment #	Feature	Start aa	End aa	tested	Path	% Path	Interm	%Interm
1	coiled-coil	1391	1424	14	0	0	2	0.142857
2	Disordered region	1425	1649	82	0	0	0	0
3	β1	1650	1655	7	3	0.428571	1	0.142857
4	intervening seq 1	1656	1657	1	0	0	1	1
5	α1	1658	1673	7	0	0	0	0
6	intervening seq 2	1674	1674	0
7	β2	1675	1677	0
8	intervening seq 3	1678	1684	5	2	0.4	0	0
9	β3	1685	1690	2	1	0.5	1	0.5
10	intervening seq 4	1691	1699	14	10	0.714286	0	0
11	α2	1700	1709	5	3	0.6	1	0.2
12	intervening seq 5	1710	1711	0
13	β4	1712	1715	5	5	1	0	0
14	α3	1716	1725	5	3	0.6	0	0
15	intervening seq 6	1726	1728	1	0	0	0	0
16	Lα1	1730	1734	5	0	0	0	0
17	intervening seq 7	1735	1737	2	2	1	0	0
18	Lβ1	1738	1740	6	6	1	0	0
19	intervening seq 8	1741	1746	3	0	0	2	0.666667
20	Lα2	1747	1754	10	8	0.8	0	0
21	intervening seq 9	1755	1764	3	3	1	0	0
22	β'1	1765	1768	1	1	1	0	0
23	intervening seq 10	1768	1775	6	2	0.333333	0	0
24	α'1	1776	1787	10	1	0.1	0	0
25	intervening seq 11	1788	1789	5	3	0.6	0	0
26	β'2	1790	1792	2	0	0	0	0
27	intervening seq 12	1793	1804	6	1	0.166667	0	0
28	β'3	1805	1810	5	2	0.4	1	0.2
29	intervening seq 13	1811	1817	3	1	0.333333	0	0
30	α'2	1818	1823	4	0	0	0	0
31	intervening seq 14	1824	1831	2	0	0	0	0
32	β'4	1832	1834	1	0	0	1	1
33	α'3	1835	1845	12	8	0.666667	0	0
34	intervening seq 15	1846	1863	9	3	0.333333	0	0
