# Supplementary material for: Functional assays provide a robust tool for the clinical annotation of genetic variants of uncertain significance
Source: NPJ Genom Med. 2016 Mar 2;1:16001–. doi: 10.1038/npjgenmed.2016.1 (PMC5539989; doi:10.1038/npjgenmed.2016.1)
Supplement: Supplementary Table S6 [file npjgenmed20161-s8.xls]

## Sheet: Supp Table S6
	Table S6
exon	pos_nt	wt_nt	pos_aa	wt_aa	mut_nt	mut_nt_hgvs	mut_codon	mut_aa	mut_aa_hgvs	IARC	BIC#
13	4204	C	1402	H	T	c.4204C>T	TAT	Y	p.H1402Y	1	3
13	4255	G	1419	E	C	c.4255G>C	CAA	Q	p.E1419Q	1	1
13	4327	C	1443	R	G	c.4327C>G	GGA	G	p.R1443G	1	15
14	4402	A	1468	N	C	c.4402A>C	CAT	H	p.N1468H	1	1
14	4484	G	1495	R	T	c.4484G>T	ATG	M	p.R1495M	1	26
15	4535	G	1512	S	T	c.4535G>T	ATT	I	p.S1512I	1	58
15	4600	G	1534	V	A	c.4600G>A	ATG	M	p.V1534M	1	26
15	4636	G	1546	D	A	c.4636G>A	AAT	N	p.D1546N	1	31
15	4636	G	1546	D	T	c.4636G>T	TAT	Y	p.D1546Y	1	2
16	4691	T	1564	L	C	c.4691T>C	CCG	P	p.L1564P	1	12
16	4837	A	1613	S	G	c.4837A>G	GGT	G	p.S1613G	1	248
16	4840	C	1614	P	T	c.4840C>T	TCA	S	p.P1614S	1	14
16	4883	T	1628	M	C	c.4883T>C	ACG	T	p.M1628T	1	96
16	4910	C	1637	P	T	c.4910C>T	CTA	L	p.P1637L	1	67
16	4955	T	1652	M	C	c.4955T>C	ACG	T	p.M1652T	1	5
16	4956	G	1652	M	A	c.4956G>A	ATA	I	p.M1652I	1	61
16	4985	T	1662	F	C	c.4985T>C	TCT	S	p.F1662S	1	1
17	5044	G	1682	E	A	c.5044G>A	AAA	K	p.E1682K	1	2
17	5053	A	1685	T	G	c.5053A>G	GCT	A	p.T1685A	5	2
17	5054	C	1685	T	T	c.5054C>T	ATT	I	p.T1685I	5	3
17	5066	T	1689	M	G	c.5066T>G	AGG	R	p.M1689R	4	4
18	5095	C	1699	R	T	c.5095C>T	TGG	W	p.R1699W	5	14
18	5096	G	1699	R	A	c.5096G>A	CAG	Q	p.R1699Q	5	11
18	5117	G	1706	G	C	c.5117G>C	GCA	A	p.G1706A	1	6
18	5117	G	1706	G	A	c.5117G>A	GAA	E	p.G1706E	5	7
18	5123	C	1708	A	A	c.5123C>A	GAG	E	p.A1708E	5	45
18	5143	A	1715	S	C	c.5143A>C	CGC	R	p.S1715R	5	6
19	5158	A	1720	T	G	c.5158A>G	GCC	A	p.T1720A	1	15
20	5212	G	1738	G	A	c.5212G>A	AGA	R	p.G1738R	5	10
20	5252	G	1751	R	A	c.5252G>A	CAA	Q	p.R1751Q	1	7
21	5291	T	1764	L	C	c.5291T>C	CCA	P	p.L1764P	5	6
21	5297	T	1766	I	G	c.5297T>G	AGC	S	p.I1766S	5	7
21	5324	T	1775	M	G	c.5324T>G	AGG	R	p.M1775R	5	31
21	5324	T	1775	M	A	c.5324T>A	AAG	K	p.M1775K	5
21	5327	C	1776	P	A	c.5327C>A	CAC	H	p.P1776H	2
22	5363	G	1788	G	T	c.5363G>T	GTT	V	p.G1788V	5	17
23	5411	T	1804	V	A	c.5411T>A	GAC	D	p.V1804D	1	14
24	5513	T	1838	V	A	c.5513T>A	GAG	E	p.V1838E	5	1
24	5572	A	1858	I	C	c.5572A>C	CTC	L	p.I1858L	1
24	5576	C	1859	P	G	c.5576C>G	CGC	R	p.P1859R	1	9
