# Supplementary material for: Functional assays provide a robust tool for the clinical annotation of genetic variants of uncertain significance
Source: NPJ Genom Med. 2016 Mar 2;1:16001–. doi: 10.1038/npjgenmed.2016.1 (PMC5539989; doi:10.1038/npjgenmed.2016.1)
Supplement: Supplementary Table S7 [file npjgenmed20161-s9.xls]

## Sheet: Supp Table S7
Table S7
IARC	aa_pos		variant	IARC	PrDel	logBF	Status	PrDel.CEBP	logBF.CEBP	Status.CEBP	eta	fClass	fClass Category	Chromosome	Start (hg19)	End (hg19)	ref_nucleotide	observed_nucleotide	SIFT_score	SIFT_pred	Polyphen2_HDIV_score	Polyphen2_HDIV_pred	Polyphen2_HVAR_score	Polyphen2_HVAR_pred	MutationTaster_score	MutationTaster_pred	CADD_phred
1	1402	BRCA1_HUMAN	H1402Y	1	0	#NAME?	Neut	0.00322325	-5.73414	VUS	4.29435	1	Neutral	17	41234574	41234574	G	A	0.22	T	0.09	B	0.023	B	1	N	19.76
1	1419	BRCA1_HUMAN	E1419Q	0	0.00476083	-5.34256	VUS	NA	NA		3.94127	2	Likely Not Pathogenic	17	41234523	41234523	C	G	0	D	0.999	D	0.995	D	1	D	18.84
1	1443	BRCA1_HUMAN	R1443G	1	0	#NAME?	Neut	0.0222987	-3.78068	VUS0.001	3.59689	1	Neutral	17	41234451	41234451	G	C	0.11	T	0.82	P	0.228	B	1	N	10.67
1	1468	BRCA1_HUMAN	N1468H	0	0.00556647	-5.18541	VUS	NA	NA		3.91303	2	Likely Not Pathogenic	17	41228587	41228587	T	G	0	D	1	D	0.999	D	1	N	15.16
1	1495	BRCA1_HUMAN	R1495M	1	0	#NAME?	Neut	0.00194285	-6.24165	VUS	3.84737	1	Neutral	17	41228505	41228505	C	A	0	D	0.999	D	0.974	D	1	D	17.05
1	1512	BRCA1_HUMAN	S1512I	1	0	#NAME?	Neut	0.00132596	-6.62429	VUS0.001	3.99652	1	Neutral	17	41226488	41226488	C	A	0	D	0.879	P	0.592	P	1	N	15.3
1	1534	BRCA1_HUMAN	V1534M	1	0	#NAME?	Neut	0.00110296	-6.80865	VUS0.001	3.98936	1	Neutral	17	41226423	41226423	C	T	0.22	T	0.102	B	0.049	B	1	N	11.78
1	1546	BRCA1_HUMAN	D1546N	1	0	#NAME?	Neut	0.00148949	-6.50783	VUS	3.84181	1	Neutral	17	41226387	41226387	C	T	0.43	T	0.824	P	0.056	B	1	N	10.4
1	1546	BRCA1_HUMAN	D1546Y	0	0.00579808	-5.14441	VUS	NA	NA		4.08704	2	Likely Not Pathogenic	17	41226387	41226387	C	A	0	D	0.979	D	0.607	P	1	N	13.41
1	1564	BRCA1_HUMAN	L1564P	1	0	#NAME?	Neut	0.00580409	-5.14337	VUS	3.75313	1	Neutral	17	41223240	41223240	A	G	0.16	T	0.999	D	0.997	D	0.596	N	6.672
1	1613	BRCA1_HUMAN	S1613G	1	0	#NAME?	Neut	0.00088705	-7.02672	VUS0.001	3.98694	1	Neutral	17	41223094	41223094	T	C	0.05	D	0.459	P	0.115	B	1	P	11.48
1	1614	BRCA1_HUMAN	P1614S	1	0	#NAME?	Neut	0.00109468	-6.8162	VUS0.001	3.96883	1	Neutral	17	41223091	41223091	G	A	0.03	D	0.013	B	0.01	B	1	N	9.022
1	1628	BRCA1_HUMAN	M1628T	1	0	#NAME?	Neut	0.00312382	-5.76557	VUS	3.86039	1	Neutral	17	41223048	41223048	A	G	0.16	T	0.094	B	0.028	B	1	N	0.66
1	1637	BRCA1_HUMAN	P1637L	0	0.00629575	-5.06156	VUS	NA	NA		4.07256	2	Likely Not Pathogenic	17	41223021	41223021	G	A	0	D	1	D	0.999	D	1	N	14.18
1	1652	BRCA1_HUMAN	M1652I	1	0	#NAME?	Neut	0.00131281	-6.63427	VUS	3.60977	1	Neutral	17	41222975	41222975	C	T	0.13	T	0.166	B	0.09	B	1	N	11.83
1	1652	BRCA1_HUMAN	M1652T	1	0	#NAME?	Neut	NA	NA		3.71068	1	Neutral	17	41222976	41222976	A	G	0	D	0.582	P	0.626	P	1	N	14.5
1	1662	BRCA1_HUMAN	F1662S	1	0	#NAME?	Neut	0.00166556	-6.39593	VUS0.001	3.65951	1	Neutral	17	41222946	41222946	A	G	0.01	D	0.973	D	0.542	P	1	N	4.722
1	1682	BRCA1_HUMAN	E1682K	1	0	#NAME?	Neut	NA	NA		3.7083	1	Neutral	17	41219655	41219655	C	T	0	D	1	D	0.995	D	1	D	17.63
1	1706	BRCA1_HUMAN	G1706A	1	0	#NAME?	Neut	0.999993	11.8547	VUS	3.65425	1	Neutral	17	41215926	41215926	C	G	0	D	1	D	1	D	1	D	22.6
1	1720	BRCA1_HUMAN	T1720A	0	0	#NAME?	Neut	0.0013684	-6.59274	VUS0.001	3.9742	1	Neutral	17	41215385	41215385	T	C	0.01	D	0.945	P	0.982	D	1	N	13
1	1751	BRCA1_HUMAN	R1751Q	1	0	#NAME?	Neut	0.00221443	-6.11055	VUS0.001	3.57973	1	Neutral	17	41209094	41209094	C	T	0	D	1	D	0.994	D	1	D	24.7
1	1804	BRCA1_HUMAN	V1804D	1	0	#NAME?	Neut	0.00566525	-5.16772	VUS0.001	3.67998	1	Neutral	17	41199716	41199716	A	T	0.01	D	0.233	B	0.035	B	1	N	29.8
1	1858	BRCA1_HUMAN	I1858L	0	0.00596336	-5.11614	VUS	NA	NA		3.91167	2	Likely Not Pathogenic	17	41197715	41197715	T	G	0	D	0	B	0.004	B	1	N	14.56
1	1859	BRCA1_HUMAN	P1859R	1	0	#NAME?	Neut	0.00130746	-6.63836	VUS0.001	3.73808	1	Neutral	17	41197711	41197711	G	C	0	D	0.848	P	0.462	P	1	N	15.53
2	1776	BRCA1_HUMAN	P1776H	0	0.00496415	-5.30054	VUS	NA	NA		3.97595	2	Likely Not Pathogenic	17	41203085	41203085	G	T	0	D	1	D	0.999	D	1	D	20.6
4	1689	BRCA1_HUMAN	M1689R	4	1	Inf	Path	1	16.0006	VUS	0.948006	5	Pathogenic	17	41219633	41219633	A	C	0	D	1	D	0.999	D	1	D	19.59
5	1685	BRCA1_HUMAN	T1685I	5	1	Inf	Path	1	18.5882	VUS0.99	-0.545994	5	Pathogenic	17	41219645	41219645	G	A	0	D	1	D	0.999	D	1	D	21.3
5	1685	BRCA1_HUMAN	T1685A	5	1	Inf	Path	NA	NA		1.44796	5	Pathogenic	17	41219646	41219646	T	C	0	D	0.999	D	0.998	D	1	D	19.9
5	1699	BRCA1_HUMAN	R1699Q	5	1	Inf	Path	0.998704	6.64727	VUS	0.343402	5	Pathogenic	17	41215947	41215947	C	T	0	D	1	D	1	D	1	D	29.5
5	1699	BRCA1_HUMAN	R1699W	5	1	Inf	Path	0.87948	1.98751	VUS	1.53961	5	Pathogenic	17	41215948	41215948	G	A	0	D	1	D	1	D	1	D	21.8
5	1706	BRCA1_HUMAN	G1706E	5	1	Inf	Path	1	16.6139	VUS0.999	0.480393	5	Pathogenic	17	41215926	41215926	C	T	0	D	1	D	1	D	1	D	23.5
5	1708	BRCA1_HUMAN	A1708E	5	1	Inf	Path	1	17.6695	VUS	-0.281395	5	Pathogenic	17	41215920	41215920	G	T	0	D	1	D	1	D	1	D	24.4
5	1715	BRCA1_HUMAN	S1715R	5	1	Inf	Path	0.999714	8.15845	VUS	0.995602	5	Pathogenic	17	41215898	41215898	G	T	0	D	1	D	1	D	1	D	19.67
5	1738	BRCA1_HUMAN	G1738R	5	1	Inf	Path	1	17.3889	VUS0.999	0.982426	5	Pathogenic	17	41209134	41209134	C	T	0	D	1	D	1	D	1	D	21.5
5	1764	BRCA1_HUMAN	L1764P	5	1	Inf	Path	1	16.8548	VUS0.99	0.26521	5	Pathogenic	17	41203121	41203121	A	G	0	D	1	D	1	D	1	D	18.92
5	1766	BRCA1_HUMAN	I1766S	5	1	Inf	Path	1	16.0057	VUS	0.2912	5	Pathogenic	17	41203115	41203115	A	C	0	D	1	D	0.999	D	1	D	19.54
5	1775	BRCA1_HUMAN	M1775R	5	1	Inf	Path	1	17.2413	VUS0.999	-0.386325	5	Pathogenic	17	41203088	41203088	A	C	0	D	1	D	1	D	1	D	19.2
5	1775	BRCA1_HUMAN	M1775K	5	1	Inf	Path	0.999998	13.3745	VUS	0.363618	5	Pathogenic	17	41203088	41203088	A	T	0	D	1	D	1	D	1	D	21.2
5	1788	BRCA1_HUMAN	G1788V	5	1	Inf	Path	1	17.7986	VUS	0.219316	5	Pathogenic	17	41201181	41201181	C	A	0	D	1	D	1	D	1	D	19.27
5	1838	BRCA1_HUMAN	V1838E	5	1	Inf	Path	NA	NA		1.92262	5	Pathogenic	17	41197774	41197774	A	T	0	D	1	D	0.998	D	1	D	23.1
