# Supplementary material for: Functional assays provide a robust tool for the clinical annotation of genetic variants of uncertain significance
Source: NPJ Genom Med. 2016 Mar 2;1:16001–. doi: 10.1038/npjgenmed.2016.1 (PMC5539989; doi:10.1038/npjgenmed.2016.1)
Supplement: Supplementary Table S8 [file npjgenmed20161-s10.xls]

## Sheet: Supp Table S8
Table S8
variant	IARC	PrDel	logBF	Status	PrDel.CEBP	logBF.CEBP	Status.CEBP	eta	fClass	fClass Category	Chromosome	Start (hg19)	End (hg19)	ref_nucleotide	observed_nucleotide	SIFT_score	SIFT_pred	Polyphen2_HDIV_score	Polyphen2_HDIV_pred	Polyphen2_HVAR_score	Polyphen2_HVAR_pred	MutationTaster_score	MutationTaster_pred	CADD_phred
WT	0	0	#REF!	Neut	0	#NAME?	Neut	3.82568	1	Neutral	17	.	.	.	.	.	.	.	.	.	.	.	.	.
D1546N	1	0	#NAME?	Neut	0.00148949	-6.50783	VUS	3.84181	1	Neutral	17	41226387	41226387	C	T	0.43	T	0.824	P	0.056	B	1	N	10.4
V1534M	1	0	#NAME?	Neut	0.00110296	-6.80865	VUS0.001	3.98936	1	Neutral	17	41226423	41226423	C	T	0.22	T	0.102	B	0.049	B	1	N	11.78
H1402Y	1	0	#NAME?	Neut	0.00322325	-5.73414	VUS	4.29435	1	Neutral	17	41234574	41234574	G	A	0.22	T	0.09	B	0.023	B	1	N	19.76
M1628T	1	0	#NAME?	Neut	0.00312382	-5.76557	VUS	3.86039	1	Neutral	17	41223048	41223048	A	G	0.16	T	0.094	B	0.028	B	1	N	0.66
L1564P	1	0	#NAME?	Neut	0.00580409	-5.14337	VUS	3.75313	1	Neutral	17	41223240	41223240	A	G	0.16	T	0.999	D	0.997	D	0.596	N	6.672
M1652I	1	0	#NAME?	Neut	0.00131281	-6.63427	VUS	3.60977	1	Neutral	17	41222975	41222975	C	T	0.13	T	0.166	B	0.09	B	1	N	11.83
R1443G	1	0	#NAME?	Neut	0.0222987	-3.78068	VUS0.001	3.59689	1	Neutral	17	41234451	41234451	G	C	0.11	T	0.82	P	0.228	B	1	N	10.67
S1613G	1	0	#NAME?	Neut	0.00088705	-7.02672	VUS0.001	3.98694	1	Neutral	17	41223094	41223094	T	C	0.05	D	0.459	P	0.115	B	1	P	11.48
P1614S	1	0	#NAME?	Neut	0.00109468	-6.8162	VUS0.001	3.96883	1	Neutral	17	41223091	41223091	G	A	0.03	D	0.013	B	0.01	B	1	N	9.022
V1804D	1	0	#NAME?	Neut	0.00566525	-5.16772	VUS0.001	3.67998	1	Neutral	17	41199716	41199716	A	T	0.01	D	0.233	B	0.035	B	1	N	29.8
T1720A	0	0	#NAME?	Neut	0.0013684	-6.59274	VUS0.001	3.9742	1	Neutral	17	41215385	41215385	T	C	0.01	D	0.945	P	0.982	D	1	N	13
F1662S	1	0	#NAME?	Neut	0.00166556	-6.39593	VUS0.001	3.65951	1	Neutral	17	41222946	41222946	A	G	0.01	D	0.973	D	0.542	P	1	N	4.722
P1859R	1	0	#NAME?	Neut	0.00130746	-6.63836	VUS0.001	3.73808	1	Neutral	17	41197711	41197711	G	C	0	D	0.848	P	0.462	P	1	N	15.53
R1751Q	1	0	#NAME?	Neut	0.00221443	-6.11055	VUS0.001	3.57973	1	Neutral	17	41209094	41209094	C	T	0	D	1	D	0.994	D	1	D	24.7
G1706A	1	0	#NAME?	Neut	0.999993	11.8547	VUS	3.65425	1	Neutral	17	41215926	41215926	C	G	0	D	1	D	1	D	1	D	22.6
E1682K	1	0	#NAME?	Neut	NA	NA		3.7083	1	Neutral	17	41219655	41219655	C	T	0	D	1	D	0.995	D	1	D	17.63
M1652T	1	0	#NAME?	Neut	NA	NA		3.71068	1	Neutral	17	41222976	41222976	A	G	0	D	0.582	P	0.626	P	1	N	14.5
S1512I	1	0	#NAME?	Neut	0.00132596	-6.62429	VUS0.001	3.99652	1	Neutral	17	41226488	41226488	C	A	0	D	0.879	P	0.592	P	1	N	15.3
R1495M	1	0	#NAME?	Neut	0.00194285	-6.24165	VUS	3.84737	1	Neutral	17	41228505	41228505	C	A	0	D	0.999	D	0.974	D	1	D	17.05
L1664P	0	0	#NAME?	Neut	0.00169025	-6.38118	VUS0.001	3.6343	1	Neutral	17	41219708	41219708	A	G	0.05	D	0.089	B	0.085	B	0.998	D	7.287
L1844R	0	0	#NAME?	Neut	0.00133745	-6.61565	VUS0.001	3.70942	1	Neutral	17	41197756	41197756	A	C	0	D	1	D	0.996	D	1	N	17.78
I1858L	0	0.00596336	-5.11614	VUS	NA	NA		3.91167	2	Likely Not Pathogenic	17	41197715	41197715	T	G	0	D	0	B	0.004	B	1	N	14.56
P1776H	0	0.00496415	-5.30054	VUS	NA	NA		3.97595	2	Likely Not Pathogenic	17	41203085	41203085	G	T	0	D	1	D	0.999	D	1	D	20.6
P1637L	0	0.00629575	-5.06156	VUS	NA	NA		4.07256	2	Likely Not Pathogenic	17	41223021	41223021	G	A	0	D	1	D	0.999	D	1	N	14.18
D1546Y	0	0.00579808	-5.14441	VUS	NA	NA		4.08704	2	Likely Not Pathogenic	17	41226387	41226387	C	A	0	D	0.979	D	0.607	P	1	N	13.41
N1468H	0	0.00556647	-5.18541	VUS	NA	NA		3.91303	2	Likely Not Pathogenic	17	41228587	41228587	T	G	0	D	1	D	0.999	D	1	N	15.16
E1419Q	0	0.00476083	-5.34256	VUS	NA	NA		3.94127	2	Likely Not Pathogenic	17	41234523	41234523	C	G	0	D	0.999	D	0.995	D	1	D	18.84
A1823T	0	0.00464934	-5.36637	VUS	0.999862	8.88983	VUS	3.93399	2	Likely Not Pathogenic	17	41199660	41199660	C	T	0.13	T	0.604	P	0.224	B	0.927	N	14.37
D1778N	0	0.0423178	-3.11931	VUS	NA	NA		3.65298	2	Likely Not Pathogenic	17	41203080	41203080	C	T	0	D	0.988	D	0.817	P	1	D	29
E1559K	0	0.023884	-3.71037	VUS	NA	NA		3.68277	2	Likely Not Pathogenic	17	41226348	41226348	C	T	0	D	0.761	P	0.338	B	1	N	22.6
E1559Q	0	0.00913915	-4.68601	VUS	NA	NA		3.82269	2	Likely Not Pathogenic	17	41226348	41226348	C	G	0	D	0.796	P	0.594	P	1	N	24
R1495K	0	0.00711033	-4.93907	VUS	NA	NA		3.8343	2	Likely Not Pathogenic	17	41228505	41228505	C	T	0.02	D	0.932	P	0.815	P	1	N	16.26
E1731D	0	0.00781778	-4.84351	VUS	NA	NA		3.72912	2	Likely Not Pathogenic	17	41215350	41215350	C	G	0.04	D	0.995	D	0.858	P	1	D	22
N1819S	0	0.0155264	-4.14956	VUS	NA	NA		3.76986	2	Likely Not Pathogenic	17	41199671	41199671	T	C	1	T	0.002	B	0	B	1	N	1.393
R1589H	0	0.00621205	-5.07503	VUS	NA	NA		3.88292	2	Likely Not Pathogenic	17	41223165	41223165	C	T	1	T	0	B	0	B	1	N	0.194
S1448T	0	0.00574351	-5.15392	VUS	NA	NA		3.89521	2	Likely Not Pathogenic	17	41234435	41234435	C	T	1	T	0.001	B	0.003	B	1	N	1.341
I1432L	0	0.005051	-5.28311	VUS	NA	NA		3.9213	2	Likely Not Pathogenic	17	41234484	41234484	T	G	1	T	0.001	B	0.003	B	1	N	4.365
C1372Y	0	0.0103761	-4.55782	VUS	NA	NA		3.74994	2	Likely Not Pathogenic	17	41243031	41243031	C	T	1	T	0	B	0	B	1	N	1.891
V1804A	0	0.00622633	-5.07272	VUS	NA	NA		3.88994	2	Likely Not Pathogenic	17	41199716	41199716	A	G	0.62	T	0.007	B	0.018	B	1	N	6.657
L1317F	0	0.0127428	-4.34996	VUS	NA	NA		3.73833	2	Likely Not Pathogenic	17	41243597	41243597	C	G	0.47	T	0.169	B	0.091	B	1	N	9.848
T1548M	0	0.00553791	-5.19058	VUS	NA	NA		3.92286	2	Likely Not Pathogenic	17	41226380	41226380	G	A	0.44	T	0.004	B	0.003	B	1	N	3.615
A1623G	0	0.00569948	-5.16166	VUS	NA	NA		3.89205	2	Likely Not Pathogenic	17	41223063	41223063	G	C	0.42	T	0.827	P	0.52	P	1	N	7.924
R1443Q	0	0.00580262	-5.14363	VUS	NA	NA		3.90411	2	Likely Not Pathogenic	17	41234450	41234450	C	T	0.36	T	0.967	D	0.147	B	1	N	9.63
S1360G	0	0.025948	-3.62537	VUS	NA	NA		3.6884	2	Likely Not Pathogenic	17	41243470	41243470	T	C	0.35	T	0.13	B	0.015	B	1	N	7.991
L1679Q	0	0.00366764	-5.60453	VUS	NA	NA		3.97368	2	Likely Not Pathogenic	17	41219663	41219663	A	T	0.31	T	0.008	B	0.008	B	1	N	1.058
P1856S	0	0.0100424	-4.59085	VUS	NA	NA		3.80427	2	Likely Not Pathogenic	17	41197721	41197721	G	A	0.18	T	1	D	0.998	D	1	N	13.33
Y1522C	0	0.00943894	-4.65343	VUS	NA	NA		3.77732	2	Likely Not Pathogenic	17	41226458	41226458	T	C	0.18	T	0	B	0.001	B	1	N	8.778
L1605V	0	0.00658766	-5.01595	VUS	NA	NA		3.86875	2	Likely Not Pathogenic	17	41223118	41223118	A	C	0.17	T	0.119	B	0.045	B	1	N	6.756
L1539P	0	0.015509	-4.15071	VUS	NA	NA		3.74333	2	Likely Not Pathogenic	17	41226407	41226407	A	G	0.17	T	0.837	P	0.091	B	0.996	N	11.37
S1370F	0	0.00472939	-5.34922	VUS	NA	NA		3.94404	2	Likely Not Pathogenic	17	41243037	41243037	G	A	0.16	T	0.996	D	0.982	D	0.95	N	9.39
I1568V	0	0.0154439	-4.15497	VUS	NA	NA		3.73828	2	Likely Not Pathogenic	17	41223229	41223229	T	C	0.14	T	0.02	B	0.022	B	1	N	2.791
K1487R	0	0.015728	-4.13646	VUS	0.00454609	-5.38893	VUS	3.74254	2	Likely Not Pathogenic	17	41228529	41228529	T	C	0.13	T	0.997	D	0.98	D	1	N	15.43
S1457A	0	0.00696414	-4.95999	VUS	NA	NA		3.84183	2	Likely Not Pathogenic	17	41228620	41228620	A	C	0.13	T	0.982	D	0.952	D	1	N	11.98
P1430S	0	0.00674563	-4.99209	VUS	NA	NA		3.86749	2	Likely Not Pathogenic	17	41234490	41234490	G	A	0.13	T	0.78	P	0.265	B	1	N	12.55
N1730S	0	0.0207651	-3.8535	VUS	NA	NA		3.71956	2	Likely Not Pathogenic	17	41215354	41215354	T	C	0.12	T	0.379	B	0.022	B	1	N	12.34
R1645T	0	0.00532229	-5.23051	VUS	NA	NA		3.94802	2	Likely Not Pathogenic	17	41222997	41222997	C	G	0.12	T	0.2	B	0.048	B	1	N	10.14
S1631N	0	0.00501223	-5.29085	VUS	NA	NA		4.02949	2	Likely Not Pathogenic	17	41223039	41223039	C	T	0.12	T	0.029	B	0.01	B	1	N	9.664
M1628V	0	0.0147987	-4.19831	VUS	0.00307878	-5.78014	VUS	3.79455	2	Likely Not Pathogenic	17	41223049	41223049	T	C	0.12	T	0.045	B	0.019	B	1	N	0.02
A1584S	0	0.00737589	-4.90214	VUS	NA	NA		3.84172	2	Likely Not Pathogenic	17	41223181	41223181	C	A	0.12	T	0.997	D	0.985	D	1	N	13.35
E1494K	0	0.00985454	-4.60992	VUS	NA	NA		3.79825	2	Likely Not Pathogenic	17	41228509	41228509	C	T	0.11	T	0.313	B	0.071	B	1	N	13.65
S1448G	0	0.00655283	-5.02128	VUS	NA	NA		3.88023	2	Likely Not Pathogenic	17	41234451	41234451	G	C	0.11	T	0.82	P	0.228	B	1	N	10.67
T1720I	0	0.00610724	-5.09215	VUS	NA	NA		3.87696	2	Likely Not Pathogenic	17	41215384	41215384	G	A	0.1	T	0.999	D	0.999	D	1	N	11.55
N1647K	0	0.0103086	-4.56441	VUS	NA	NA		3.75517	2	Likely Not Pathogenic	17	41222990	41222990	G	T	0.1	T	0.005	B	0.016	B	1	N	9.178
S1542C	0	0.00604108	-5.10311	VUS	NA	NA		3.90152	2	Likely Not Pathogenic	17	41226398	41226398	G	C	0.1	T	0.993	D	0.628	P	1	N	11.49
E1794D	0	0.00630857	-5.05952	VUS	0.00132795	-6.62279	VUS	3.84031	2	Likely Not Pathogenic	17	41201162	41201162	C	G	0.1	T	0.024	B	0.017	B	0.836	N	15.83
P1806A	0	0.0101262	-4.58245	VUS	0.00157559	-6.45155	VUS	3.81554	2	Likely Not Pathogenic	17	41199711	41199711	G	C	0.08	T	0.001	B	0.003	B	1	N	5.032
R1645G	0	0.00517923	-5.25791	VUS	NA	NA		3.9432	2	Likely Not Pathogenic	17	41222998	41222998	T	C	0.07	T	0.364	B	0.041	B	1	N	12.51
I1529V	0	0.00725223	-4.91917	VUS	NA	NA		3.84053	2	Likely Not Pathogenic	17	41226438	41226438	T	C	0.07	T	0.001	B	0.001	B	1	N	11.45
M1783I	0	0.0297462	-3.48486	VUS	NA	NA		3.69323	2	Likely Not Pathogenic	17	41201195	41201195	C	A	0.07	T	0.979	D	0.97	D	1	D	12.57
R1835P	0	0.00581662	-5.1412	VUS	NA	NA		3.89117	2	Likely Not Pathogenic	17	41197783	41197783	C	G	0.06	T	1	D	1	D	1	D	22.7
M1628I	0	0.00547186	-5.20265	VUS	NA	NA		3.90949	2	Likely Not Pathogenic	17	41223047	41223047	C	A	0.06	T	0.18	B	0.043	B	0.998	N	5.819
A1608V	0	0.00656739	-5.01905	VUS	NA	NA		3.86124	2	Likely Not Pathogenic	17	41223108	41223108	G	A	0.06	T	0.573	P	0.23	B	1	N	13.82
T1597A	0	0.00780952	-4.84457	VUS	NA	NA		3.82996	2	Likely Not Pathogenic	17	41223142	41223142	T	C	0.06	T	0.047	B	0.022	B	0.99	N	10.95
S1484T	0	0.00538879	-5.21803	VUS	NA	NA		3.90035	2	Likely Not Pathogenic	17	41228539	41228539	A	T	0.06	T	0.873	P	0.234	B	1	N	12.09
E1462K	0	0.00958112	-4.63833	VUS	NA	NA		3.80616	2	Likely Not Pathogenic	17	41228605	41228605	C	T	0.06	T	0.894	P	0.525	P	0.999	N	12.83
S1542A	0	0.00513704	-5.26613	VUS	NA	NA		3.91547	2	Likely Not Pathogenic	17	41226399	41226399	A	C	0.06	T	0.525	P	0.217	B	1	N	11.18
T1550I	0	0.00510725	-5.27197	VUS	NA	NA		3.98667	2	Likely Not Pathogenic	17	41226374	41226374	G	A	0.04	D	0.003	B	0.014	B	1	N	8.697
P1502S	0	0.00592041	-5.12341	VUS	NA	NA		3.87547	2	Likely Not Pathogenic	17	41226519	41226519	G	A	0.04	D	0.021	B	0.033	B	0.982	N	10.07
R1835Q	0	0.0105785	-4.5383	VUS	0.00212821	-6.15034	VUS	4.18845	2	Likely Not Pathogenic	17	41197783	41197783	C	T	0.03	D	1	D	0.997	D	1	D	29.6
P1469S	0	0.00593114	-5.12159	VUS	NA	NA		3.88689	2	Likely Not Pathogenic	17	41228584	41228584	G	A	0.03	D	1	D	0.996	D	1	N	14.23
P1579A	0	0.00862911	-4.74395	VUS	NA	NA		3.81894	2	Likely Not Pathogenic	17	41223196	41223196	G	C	0.02	D	1	D	0.998	D	1	N	13.58
L1570F	0	0.00543889	-5.20873	VUS	NA	NA		3.92181	2	Likely Not Pathogenic	17	41223223	41223223	G	A	0.02	D	1	D	0.994	D	1	D	14.63
E1352K	0	0.0417495	-3.13342	VUS	NA	NA		3.5976	2	Likely Not Pathogenic	17	41243494	41243494	C	T	0.02	D	0.992	D	0.876	P	1	N	15.98
L1844P	0	0.00492936	-5.3076	VUS	NA	NA		3.81414	2	Likely Not Pathogenic	17	41197756	41197756	A	G	0.01	D	1	D	0.999	D	1	D	16.72
M1783L	0	0.0121718	-4.39639	VUS	0.00131575	-6.63203	VUS	3.76791	2	Likely Not Pathogenic	17	41201197	41201197	T	G	0.01	D	0.897	P	0.887	P	1	D	13.86
A1641T	0	0.00663055	-5.00941	VUS	NA	NA		3.87009	2	Likely Not Pathogenic	17	41223010	41223010	C	T	0.01	D	0.518	P	0.115	B	1	N	12.74
S1580Y	0	0.0112741	-4.47391	VUS	NA	NA		4.21398	2	Likely Not Pathogenic	17	41223192	41223192	G	T	0.01	D	0.989	D	0.854	P	1	N	14.79
S1577P	0	0.0066148	-5.01181	VUS	NA	NA		3.85721	2	Likely Not Pathogenic	17	41223202	41223202	A	G	0.01	D	0.999	D	0.986	D	1	N	13.88
L1517F	0	0.00493262	-5.30694	VUS	NA	NA		3.97608	2	Likely Not Pathogenic	17	41226474	41226474	G	A	0.01	D	0.998	D	0.944	D	1	N	20.2
E1470D	0	0.00535142	-5.22503	VUS	NA	NA		3.9145	2	Likely Not Pathogenic	17	41228579	41228579	T	A	0.01	D	0.98	D	0.718	P	0.999	N	14.78
I1405V	0	0.00964953	-4.63115	VUS	NA	NA		3.79729	2	Likely Not Pathogenic	17	41234565	41234565	T	C	0.01	D	0.451	B	0.173	B	1	N	11.56
H1402R	0	0.0274002	-3.56942	VUS	NA	NA		3.66403	2	Likely Not Pathogenic	17	41234573	41234573	T	C	0.01	D	0.017	B	0.054	B	1	N	14.21
K1322E	0	0.00569508	-5.16244	VUS	NA	NA		3.88836	2	Likely Not Pathogenic	17	41243584	41243584	T	C	0.01	D	0.158	B	0.046	B	1	N	9.125
H1862L	0	0.0133595	-4.30208	VUS	NA	NA		4.21943	2	Likely Not Pathogenic	17	41197702	41197702	T	A	0	D	0.002	B	0.003	B	1	N	15.49
H1860P	0	0.00549067	-5.1992	VUS	NA	NA		3.92592	2	Likely Not Pathogenic	17	41197708	41197708	T	G	0	D	0	B	0.001	B	1	N	11.09
D1851E	0	0.0133686	-4.30138	VUS	NA	NA		3.7895	2	Likely Not Pathogenic	17	41197734	41197734	G	T	0	D	0.785	P	0.68	P	1	N	15.22
A1830T	0	0.0185006	-3.97128	VUS	0.00145015	-6.53464	VUS	3.71898	2	Likely Not Pathogenic	17	41197799	41197799	C	T	0	D	0.998	D	0.932	D	0.992	N	21.5
Q1826H	0	0.0156287	-4.14289	VUS	0.00310681	-5.77105	VUS	3.68901	2	Likely Not Pathogenic	17	41197809	41197809	C	A	0	D	0.995	D	0.986	D	0.933	N	17.24
N1819Y	0	0.00918156	-4.68133	VUS	NA	NA		4.1334	2	Likely Not Pathogenic	17	41199672	41199672	T	A	0	D	0.999	D	0.896	P	1	N	16.67
D1818G	0	0.0147413	-4.20225	VUS	NA	NA		3.77534	2	Likely Not Pathogenic	17	41199674	41199674	T	C	0	D	0.753	P	0.237	B	1	N	11.96
P1812A	0	0.0185596	-3.96803	VUS	0.00500863	-5.29157	VUS	3.75526	2	Likely Not Pathogenic	17	41199693	41199693	G	C	0	D	1	D	0.998	D	0.961	D	20.8
V1808A	0	0.0463044	-3.02511	VUS	NA	NA		3.60407	2	Likely Not Pathogenic	17	41199704	41199704	A	G	0	D	1	D	0.997	D	1	D	19.54
V1791L	0	0.00935388	-4.66257	VUS	NA	NA		3.80923	2	Likely Not Pathogenic	17	41201173	41201173	C	A	0	D	0.998	D	0.988	D	1	D	18.37
A1789S	0	0.0250012	-3.66351	VUS	NA	NA		3.71895	2	Likely Not Pathogenic	17	41201179	41201179	C	A	0	D	0.999	D	1	D	1	D	21.4
C1787S	0	0.00576929	-5.14942	VUS	NA	NA		3.85225	2	Likely Not Pathogenic	17	41201185	41201185	A	T	0	D	1	D	1	D	1	D	18.14
D1778G	0	0.0357445	-3.29496	VUS	NA	NA		3.67375	2	Likely Not Pathogenic	17	41201211	41201211	T	C	0	D	0.838	P	0.266	B	1	D	10.43
T1773S	0	0.0413636	-3.14311	VUS	NA	NA		3.65051	2	Likely Not Pathogenic	17	41203095	41203095	T	A	0	D	1	D	0.995	D	1	D	22.5
P1771R	0	0.0387537	-3.211	VUS	NA	NA		3.65927	2	Likely Not Pathogenic	17	41203100	41203100	G	C	0	D	1	D	1	D	1	D	20.4
F1734S	0	0.0454249	-3.04521	VUS	NA	NA		3.64422	2	Likely Not Pathogenic	17	41209146	41209146	A	G	0	D	1	D	0.997	D	1	D	24.4
D1733G	0	0.0322824	-3.40042	VUS	NA	NA		3.67398	2	Likely Not Pathogenic	17	41209148	41209148	T	C	0	D	0.99	D	0.982	D	1	N	19.39
E1682V	0	0.0128916	-4.33821	VUS	NA	NA		3.77642	2	Likely Not Pathogenic	17	41219654	41219654	T	A	0	D	1	D	0.996	D	1	D	15.69
M1663K	0	0.0254857	-3.64382	VUS	NA	NA		3.70673	2	Likely Not Pathogenic	17	41219711	41219711	A	T	0	D	0.477	P	0.333	B	1	D	10.96
R1645S	0	0.00584779	-5.13583	VUS	NA	NA		3.94777	2	Likely Not Pathogenic	17	41222996	41222996	C	G	0	D	0.364	B	0.079	B	1	N	13.61
R1645M	0	0.00527301	-5.23987	VUS	NA	NA		3.9901	2	Likely Not Pathogenic	17	41222997	41222997	C	A	0	D	0.99	D	0.723	P	1	N	17.35
E1644G	0	0.00670145	-4.99871	VUS	0.00157275	-6.45336	VUS	3.94516	2	Likely Not Pathogenic	17	41223000	41223000	T	C	0	D	0.557	P	0.178	B	1	N	9.997
A1615T	0	0.0055748	-5.18391	VUS	NA	NA		3.92161	2	Likely Not Pathogenic	17	41223088	41223088	C	T	0	D	1	D	0.999	D	1	N	13.87
A1615D	0	0.00809407	-4.8085	VUS	NA	NA		3.83799	2	Likely Not Pathogenic	17	41223087	41223087	G	T	0	D	1	D	0.999	D	0.999	N	15.87
S1613C	0	0.0062529	-5.06844	VUS	0.00124565	-6.68685	VUS	3.8689	2	Likely Not Pathogenic	17	41223094	41223094	T	A	0	D	0.997	D	0.799	P	1	P	15.23
K1606E	0	0.00457284	-5.38304	VUS	NA	NA		3.95857	2	Likely Not Pathogenic	17	41223115	41223115	T	C	0	D	0.027	B	0.027	B	1	N	12.23
Q1604R	0	0.00925359	-4.67345	VUS	NA	NA		3.80892	2	Likely Not Pathogenic	17	41223120	41223120	T	C	0	D	0.997	D	0.99	D	0.909	N	15.32
K1601E	0	0.00565857	-5.16891	VUS	NA	NA		3.90123	2	Likely Not Pathogenic	17	41223130	41223130	T	C	0	D	0.997	D	0.98	D	1	N	19.64
L1600F	0	0.00874391	-4.73062	VUS	NA	NA		4.13873	2	Likely Not Pathogenic	17	41223131	41223131	C	G	0	D	0.979	D	0.859	P	1	N	16.65
S1596L	0	0.00563046	-5.17392	VUS	NA	NA		3.91927	2	Likely Not Pathogenic	17	41223144	41223144	G	A	0	D	1	D	0.998	D	1	N	20.1
R1589C	0	0.00533873	-5.22741	VUS	NA	NA		3.9001	2	Likely Not Pathogenic	17	41223166	41223166	G	A	0	D	0.81	P	0.299	B	1	N	14.95
S1580F	0	0.00522529	-5.24901	VUS	NA	NA		4.06358	2	Likely Not Pathogenic	17	41223192	41223192	G	A	0	D	0.996	D	0.929	D	1	N	15.24
D1578G	0	0.00805995	-4.81276	VUS	NA	NA		3.83808	2	Likely Not Pathogenic	17	41223198	41223198	T	C	0	D	0.99	D	0.815	P	1	N	13.99
P1575H	0	0.00961623	-4.63464	VUS	NA	NA		3.79593	2	Likely Not Pathogenic	17	41223207	41223207	G	T	0	D	1	D	0.998	D	0.999	N	17.36
P1562L	0	0.00581145	-5.1421	VUS	NA	NA		4.09344	2	Likely Not Pathogenic	17	41223246	41223246	G	A	0	D	1	D	0.997	D	1	D	14.86
T1561I	0	0.00516166	-5.26132	VUS	NA	NA		4.04663	2	Likely Not Pathogenic	17	41223249	41223249	G	A	0	D	0.997	D	0.939	D	1	N	12.63
D1557H	0	0.00777269	-4.84934	VUS	NA	NA		3.83062	2	Likely Not Pathogenic	17	41226354	41226354	C	G	0	D	1	D	0.977	D	0.72	N	18.2
L1553M	0	0.00898992	-4.70262	VUS	NA	NA		3.80052	2	Likely Not Pathogenic	17	41226366	41226366	A	T	0	D	0.999	D	0.952	D	0.992	N	11.02
P1544L	0	0.00487508	-5.31873	VUS	NA	NA		3.96032	2	Likely Not Pathogenic	17	41226392	41226392	G	A	0	D	0.386	B	0.165	B	1	N	12
E1527K	0	0.0111066	-4.48904	VUS	NA	NA		3.78469	2	Likely Not Pathogenic	17	41226444	41226444	C	T	0	D	0.974	D	0.578	P	1	N	16.03
S1512C	0	0.00493523	-5.30641	VUS	NA	NA		4.01155	2	Likely Not Pathogenic	17	41226489	41226489	T	A	0	D	0.071	B	0.03	B	1	N	12.1
R1507T	0	0.00486904	-5.31998	VUS	NA	NA		3.96041	2	Likely Not Pathogenic	17	41226503	41226503	C	G	0	D	0.993	D	0.977	D	1	N	14.98
S1497A	0	0.00639046	-5.04654	VUS	NA	NA		3.87128	2	Likely Not Pathogenic	17	41226534	41226534	A	C	0	D	0.977	D	0.718	P	0.999	N	17.03
S1486C	0	0.00574741	-5.15324	VUS	NA	NA		4.07899	2	Likely Not Pathogenic	17	41228533	41228533	T	A	0	D	0.997	D	0.843	P	1	N	15.89
T1485I	0	0.00513115	-5.26728	VUS	NA	NA		3.96317	2	Likely Not Pathogenic	17	41228535	41228535	G	A	0	D	0.995	D	0.962	D	1	N	10.8
H1421Y	0	0.0225384	-3.76974	VUS	0.00171333	-6.3676	VUS	4.27501	2	Likely Not Pathogenic	17	41234517	41234517	G	A	0	D	0.993	D	0.835	P	1	N	17.78
A1416T	0	0.0264857	-3.60431	VUS	NA	NA		3.68194	2	Likely Not Pathogenic	17	41234532	41234532	C	T	0	D	1	D	1	D	1	D	33
M1400I	0	0.0114644	-4.45698	VUS	NA	NA		3.77587	2	Likely Not Pathogenic	17	41234578	41234578	C	G	0	D	0.965	D	0.74	P	1	D	15.3
M1400T	0	0.0140616	-4.25014	VUS	NA	NA		3.75827	2	Likely Not Pathogenic	17	41234579	41234579	A	G	0	D	0.999	D	0.983	D	1	D	18.02
M1400V	0	0.00935547	-4.66239	VUS	NA	NA		3.78981	2	Likely Not Pathogenic	17	41234580	41234580	T	C	0	D	0.98	D	0.913	D	1	D	18.9
Q1395R	0	0.0209661	-3.84366	VUS	NA	NA		3.67003	2	Likely Not Pathogenic	17	41242962	41242962	T	C	0	D	1	D	0.998	D	1	D	24.1
T1394I	0	0.00481958	-5.33024	VUS	NA	NA		3.9059	2	Likely Not Pathogenic	17	41242965	41242965	G	A	0	D	1	D	0.993	D	1	D	18.74
Q1388L	0	0.00446129	-5.40785	VUS	NA	NA		3.94271	2	Likely Not Pathogenic	17	41242983	41242983	T	A	0	D	1	D	0.999	D	1	D	18.74
D1381Y	0	0.00439094	-5.42381	VUS	NA	NA		3.9577	2	Likely Not Pathogenic	17	41243005	41243005	C	A	0	D	0.999	D	0.939	D	1	D	15.92
S1524A	0	0.00541352	-5.21343	VUS	NA	NA		3.87976	2	Likely Not Pathogenic	17	41226453	41226453	A	C	0	D	0.977	D	0.779	P	0.965	N	12.29
E1660V	0	0.00388621	-5.54643	VUS	NA	NA		3.91974	2	Likely Not Pathogenic	17	41222952	41222952	T	A	0	D	0.224	B	0.205	B	1	N	12.01
D1733Y	0	0.00448386	-5.40278	VUS	NA	NA		4.11651	2	Likely Not Pathogenic	17	41209149	41209149	C	A	0	D	1	D	0.995	D	1	D	19.15
E1754V	0	0.00514301	-5.26496	VUS	NA	NA		4.1244	2	Likely Not Pathogenic	17	41209085	41209085	T	A	0	D	0.999	D	0.994	D	1	D	19.89
E1765K	0	0.00442389	-5.4163	VUS	NA	NA		3.90378	2	Likely Not Pathogenic	17	41203119	41203119	C	T	0	D	1	D	0.997	D	1	N	22.6
S1790Y	0	0.00557567	-5.18375	VUS	NA	NA		4.12803	2	Likely Not Pathogenic	17	41201175	41201175	G	T	0	D	1	D	0.996	D	1	D	20.9
H1805L	0	0.00449579	-5.40011	VUS	NA	NA		3.84757	2	Likely Not Pathogenic	17	41199713	41199713	T	A	0	D	0.449	B	0.128	B	1	N	11.7
H1805P	0	0.0173804	-4.03488	VUS	NA	NA		3.74797	2	Likely Not Pathogenic	17	41199713	41199713	T	G	0	D	0.93	P	0.601	P	1	N	11.53
D1813H	0	0.0134768	-4.29321	VUS	NA	NA		3.6578	2	Likely Not Pathogenic	17	41199690	41199690	C	G	0	D	1	D	0.998	D	0.873	N	18.58
D1778Y	0	0.0560637	-2.82357	VUS	NA	NA		3.61772	3	Uncertain	17	41203080	41203080	C	A	0	D	1	D	0.982	D	1	D	20.7
R1726G	0	0.453928	-0.184813	VUS	0.0012859	-6.65501	VUS	3.014	3	Uncertain	17	41215367	41215367	T	C	0.44	T	0.001	B	0.001	B	0.995	N	10.6
Q1785H	0	0.509257	0.0370328	VUS	0.00115178	-6.76529	VUS	2.95877	3	Uncertain	17	41201189	41201189	C	G	0.14	T	0.021	B	0.014	B	1	N	8.968
V1665M	0	0.215434	-1.29248	VUS	0.0263034	-3.6114	VUS	3.35272	3	Uncertain	17	41219706	41219706	C	T	0.04	D	0.989	D	0.387	B	1	D	12.41
F1571S	0	0.086703	-2.35457	VUS	NA	NA		3.53138	3	Uncertain	17	41223219	41223219	A	G	0.04	D	0.998	D	0.986	D	1	D	15.76
V1809A	0	0.806916	1.43009	VUS	NA	NA		2.49024	3	Uncertain	17	41199701	41199701	A	G	0	D	0.999	D	0.997	D	1	N	20.2
G1788D	0	0.117529	-2.01604	VUS	0.0146608	-4.20781	VUS	3.44348	3	Uncertain	17	41201181	41201181	C	T	0	D	1	D	1	D	1	D	20.9
M1783T	0	0.197841	-1.39984	VUS	0.0346479	-3.32726	VUS	3.34066	3	Uncertain	17	41201196	41201196	A	G	0	D	0.999	D	0.986	D	1	D	14.23
T1773I	0	0.107798	-2.11343	VUS	NA	NA		3.56306	3	Uncertain	17	41203094	41203094	G	A	0	D	1	D	0.999	D	1	D	18.83
P1771L	0	0.0782898	-2.46581	VUS	0.00659478	-5.01486	VUS	3.54106	3	Uncertain	17	41203100	41203100	G	A	0	D	1	D	1	D	1	D	23.9
G1763V	0	0.910496	2.3197	VUS	NA	NA		1.74646	3	Uncertain	17	41203124	41203124	C	A	0	D	1	D	1	D	1	D	18.08
H1746N	0	0.396057	-0.42192	VUS	0.0231251	-3.74344	VUS	3.09491	3	Uncertain	17	41209110	41209110	G	T	0	D	1	D	0.999	D	1	D	20.5
R1699P	0	0.0520485	-2.90213	VUS	NA	NA		3.61043	3	Uncertain	17	41215947	41215947	C	G	0	D	1	D	1	D	1	D	22.7
V1696L	0	0.135391	-1.85411	VUS	NA	NA		3.41322	3	Uncertain	17	41215957	41215957	C	G	0	D	1	D	0.998	D	1	D	24.1
F1695L	0	0.0676573	-2.62325	VUS	0.00132	-6.6288	VUS	3.52234	3	Uncertain	17	41215958	41215958	A	T	0	D	0.993	D	0.989	D	1	D	9.17
D1692N	0	0.176701	-1.53886	VUS	0.0948246	-2.2561	VUS	3.36543	3	Uncertain	17	41219625	41219625	C	T	0	D	1	D	1	D	1	D	21.1
M1689T	0	0.522535	0.0902003	VUS	NA	NA		2.73909	3	Uncertain	17	41219633	41219633	A	G	0	D	0.999	D	0.999	D	1	D	17.51
A1669S	0	0.315862	-0.772856	VUS	0.0624951	-2.70813	VUS	3.19261	3	Uncertain	17	41219694	41219694	C	A	0	D	1	D	1	D	1	D	15.51
M1663L	0	0.0739621	-2.52736	VUS	NA	NA		3.5797	3	Uncertain	17	41219712	41219712	T	A	0	D	0.094	B	0.089	B	1	N	6.891
G1656D	0	0.633696	0.548106	VUS	NA	NA		2.49155	3	Uncertain	17	41222964	41222964	C	T	0	D	1	D	1	D	1	D	19.59
M1411T	0	0.864961	1.85712	VUS	NA	NA		2.34199	3	Uncertain	17	41234546	41234546	A	G	0	D	0.993	D	0.857	P	1	D	19.21
L1407P	0	0.922979	2.48353	VUS	0.405205	-0.383823	VUS	2.47465	3	Uncertain	17	41234558	41234558	A	G	0	D	1	D	0.994	D	1	D	21.2
L1404P	0	0.136816	-1.84199	VUS	NA	NA		3.45045	3	Uncertain	17	41234567	41234567	A	G	0	D	1	D	1	D	1	D	20.3
H1746Y	0	0.83059	1.58981	VUS	NA	NA		2.39672	3	Uncertain	17	41209110	41209110	G	A	0	D	1	D	0.999	D	1	D	20.6
S1651F	0	0.360863	-0.571619	VUS	NA	NA		3.06196	3	Uncertain	17	41222979	41222979	G	A	0	D	1	D	1	D	1	D	17.27
T1700A	0	0.934551	2.6588	VUS	0.429062	-0.285679	VUS	2.42725	3	Uncertain	17	41215945	41215945	T	C	0	D	1	D	0.998	D	1	D	22.2
A1708V	3	0.934746	2.66198	VUS	NA	NA		1.64267	3	Uncertain	17	41215920	41215920	G	A	0	D	1	D	1	D	1	D	27.1
V1833M	0	0.970623	3.49774	VUS	0.00171873	-6.36445	VUS	2.36602	4	Likely Pathogenic	17	41197790	41197790	C	T	0	D	1	D	0.999	D	1	D	22.7
A1752V	0	0.987241	4.34864	VUS	NA	NA		1.32628	4	Likely Pathogenic	17	41209091	41209091	G	A	0	D	1	D	0.977	D	1	D	24.2
V1714G	0	0.989209	4.51818	VUS	NA	NA		1.26953	4	Likely Pathogenic	17	41215902	41215902	A	C	0	D	1	D	1	D	1	D	20.9
V1838E	5	1	Inf	Path	NA	NA		1.92262	5	Pathogenic	17	41197774	41197774	A	T	0	D	1	D	0.998	D	1	D	23.1
G1788V	5	1	Inf	Path	1	17.7986	VUS	0.219316	5	Pathogenic	17	41201181	41201181	C	A	0	D	1	D	1	D	1	D	19.27
M1775R	5	1	Inf	Path	1	17.2413	VUS0.999	-0.386325	5	Pathogenic	17	41203088	41203088	A	C	0	D	1	D	1	D	1	D	19.2
I1766S	5	1	Inf	Path	1	16.0057	VUS	0.2912	5	Pathogenic	17	41203115	41203115	A	C	0	D	1	D	0.999	D	1	D	19.54
L1764P	5	1	Inf	Path	1	16.8548	VUS0.99	0.26521	5	Pathogenic	17	41203121	41203121	A	G	0	D	1	D	1	D	1	D	18.92
G1738R	5	1	Inf	Path	1	17.3889	VUS0.999	0.982426	5	Pathogenic	17	41209134	41209134	C	T	0	D	1	D	1	D	1	D	21.5
S1715R	5	1	Inf	Path	0.999714	8.15845	VUS	0.995602	5	Pathogenic	17	41215898	41215898	G	T	0	D	1	D	1	D	1	D	19.67
A1708E	5	1	Inf	Path	1	17.6695	VUS	-0.281395	5	Pathogenic	17	41215920	41215920	G	T	0	D	1	D	1	D	1	D	24.4
G1706E	5	1	Inf	Path	1	16.6139	VUS0.999	0.480393	5	Pathogenic	17	41215926	41215926	C	T	0	D	1	D	1	D	1	D	23.5
R1699Q	5	1	Inf	Path	0.998704	6.64727	VUS	0.343402	5	Pathogenic	17	41215947	41215947	C	T	0	D	1	D	1	D	1	D	29.5
R1699W	5	1	Inf	Path	0.87948	1.98751	VUS	1.53961	5	Pathogenic	17	41215948	41215948	G	A	0	D	1	D	1	D	1	D	21.8
M1689R	4	1	Inf	Path	1	16.0006	VUS	0.948006	5	Pathogenic	17	41219633	41219633	A	C	0	D	1	D	0.999	D	1	D	19.59
T1685I	5	1	Inf	Path	1	18.5882	VUS0.99	-0.545994	5	Pathogenic	17	41219645	41219645	G	A	0	D	1	D	0.999	D	1	D	21.3
T1685A	5	1	Inf	Path	NA	NA		1.44796	5	Pathogenic	17	41219646	41219646	T	C	0	D	0.999	D	0.998	D	1	D	19.9
M1775K	5	1	Inf	Path	0.999998	13.3745	VUS	0.363618	5	Pathogenic	17	41203088	41203088	A	T	0	D	1	D	1	D	1	D	21.2
C1787S/G1788D	0	1	30.7554	VUS	NA	NA		-0.195765	5	Pathogenic	17	41201181	41201185	CCACA	TCACT	0	D	1	D	1	D	1	D	.
Y1853X	0	1	Inf	Path	1	Inf	Path	-0.151572	5	Pathogenic	17	41197728	41197728	G	T	0	D	1	D	1	D	1	D	37
L1854P	0	0.999528	7.65828	VUS	NA	NA		1.67255	5	Pathogenic	17	41197726	41197726	A	G	0	D	1	D	0.999	D	1	D	18.34
Y1853C	0	0.999922	9.46001	VUS	NA	NA		1.32775	5	Pathogenic	17	41197729	41197729	T	C	0	D	1	D	1	D	1	D	19.8
A1843P	0	0.993371	5.00968	VUS	NA	NA		1.85651	5	Pathogenic	17	41197760	41197760	C	G	0	D	1	D	0.996	D	1	D	21.6
S1841N	0	0.999999	13.8394	VUS	NA	NA		1.13742	5	Pathogenic	17	41197765	41197765	C	T	0	D	1	D	0.996	D	1	D	24.4
S1841R	0	0.996933	5.78384	VUS	NA	NA		1.81602	5	Pathogenic	17	41197766	41197766	T	G	0	D	1	D	1	D	1	D	23
W1837C	0	0.99421	5.14586	VUS	NA	NA		1.16801	5	Pathogenic	17	41197776	41197776	C	A	0	D	1	D	1	D	1	D	19.48
W1837G	0	0.997398	5.949	VUS	NA	NA		1.76611	5	Pathogenic	17	41197778	41197778	A	C	0	D	1	D	1	D	1	D	19.54
W1837R	0	1	25.1097	VUS	1	16.9594	VUS	0.0507561	5	Pathogenic	17	41197778	41197778	A	G	0	D	1	D	1	D	1	D	20.5
E1836K	0	0.991555	4.76569	VUS	NA	NA		1.91142	5	Pathogenic	17	41197781	41197781	C	T	0	D	1	D	0.994	D	1	D	28.1
Q1811R	0	1	14.6646	VUS	NA	NA		1.09794	5	Pathogenic	17	41199695	41199695	T	C	0	D	0.999	D	0.99	D	1	D	21.7
V1810G	0	0.999837	8.7245	VUS	NA	NA		1.37309	5	Pathogenic	17	41199698	41199698	A	C	0	D	1	D	0.99	D	1	D	18.26
V1809F	0	1	26.587	VUS	1	17.7361	VUS	0.0387569	5	Pathogenic	17	41199702	41199702	C	A	0	D	1	D	0.999	D	0.979	N	17.89
G1803A	0	0.999988	11.3423	VUS	NA	NA		1.08241	5	Pathogenic	17	41199719	41199719	C	G	0	D	0.998	D	0.992	D	0.966	N	12.32
L1780P	0	0.999944	9.785	VUS	NA	NA		1.18675	5	Pathogenic	17	41201205	41201205	A	G	0	D	1	D	1	D	1	D	15.58
F1761S	0	0.999783	8.43442	VUS	NA	NA		1.15475	5	Pathogenic	17	41203130	41203130	A	G	0	D	1	D	1	D	1	D	20.8
A1752P	0	1	25.176	VUS	1	18.0176	VUS	0.217254	5	Pathogenic	17	41209092	41209092	C	G	0	D	1	D	0.996	D	1	D	20.1
R1751P	0	1	28.8977	VUS	1	17.5439	VUS	-0.133678	5	Pathogenic	17	41209094	41209094	C	G	0	D	1	D	0.999	D	1	D	21
P1749R	0	0.999998	13.0111	VUS	NA	NA		1.08208	5	Pathogenic	17	41209100	41209100	G	C	0	D	1	D	1	D	1	D	19.69
V1741G	0	0.99008	4.6032	VUS	0.789142	1.31976	VUS	1.90549	5	Pathogenic	17	41209124	41209124	A	C	0	D	1	D	0.927	D	1	D	18.9
D1739E	0	0.999982	10.9464	VUS	NA	NA		1.27846	5	Pathogenic	17	41209129	41209129	A	C	0	D	0.999	D	0.996	D	1	D	20.6
D1739G	0	0.997009	5.80929	VUS	NA	NA		1.05532	5	Pathogenic	17	41209130	41209130	T	C	0	D	1	D	1	D	1	D	20.9
D1739Y	0	0.999994	12.011	VUS	NA	NA		1.0521	5	Pathogenic	17	41209131	41209131	C	A	0	D	1	D	1	D	1	D	19.97
G1738E	0	0.999999	13.6479	VUS	0.995242	5.34325	VUS	0.839163	5	Pathogenic	17	41209133	41209133	C	T	0	D	1	D	1	D	1	D	21
V1736A	0	1	21.8705	VUS	0.999831	8.68711	VUS	0.598904	5	Pathogenic	17	41209139	41209139	A	G	0	D	1	D	0.999	D	1	D	20.8
V1736G	0	0.999963	10.2106	VUS	NA	NA		1.24346	5	Pathogenic	17	41209139	41209139	A	C	0	D	1	D	1	D	1	D	19.42
S1722F	0	0.99996	10.1161	VUS	NA	NA		1.24169	5	Pathogenic	17	41215378	41215378	G	A	0	D	1	D	1	D	1	D	21.8
W1718C	0	1	18.7026	VUS	NA	NA		0.442644	5	Pathogenic	17	41215389	41215389	C	A	0	D	1	D	1	D	1	D	19.13
W1718S	0	0.997997	6.21103	VUS	NA	NA		1.55949	5	Pathogenic	17	41215390	41215390	C	G	0	D	1	D	1	D	1	D	19.74
S1715N	0	0.999991	11.5724	VUS	0.999442	7.49013	VUS	0.798814	5	Pathogenic	17	41215899	41215899	C	T	0	D	1	D	0.999	D	1	D	24.7
S1715C	0	0.999915	9.37211	VUS	NA	NA		1.26757	5	Pathogenic	17	41215900	41215900	T	A	0	D	1	D	1	D	1	D	22.6
V1713A	0	1	22.2809	VUS	1	14.5174	VUS	0.154215	5	Pathogenic	17	41215905	41215905	A	G	0	D	0.994	D	0.945	D	1	D	22.1
R1699L	0	1	21.5413	VUS	1	17.5002	VUS	0.713871	5	Pathogenic	17	41215947	41215947	C	A	0	D	1	D	1	D	1	D	25.8
C1697R	0	1	19.9675	VUS	0.999925	9.50227	VUS	0.726493	5	Pathogenic	17	41215954	41215954	A	G	0	D	1	D	1	D	1	D	19.28
D1692H	0	0.999999	13.8592	VUS	NA	NA		0.731628	5	Pathogenic	17	41219625	41219625	C	G	0	D	1	D	1	D	1	D	21.6
D1692Y	0	0.99942	7.45124	VUS	NA	NA		1.34392	5	Pathogenic	17	41219625	41219625	C	A	0	D	1	D	1	D	1	D	21.3
T1691K	0	1	34.1719	VUS	NA	NA		-1.09081	5	Pathogenic	17	41219627	41219627	G	T	0	D	1	D	0.999	D	1	D	23.1
T1691I	0	0.999997	12.8378	VUS	NA	NA		1.0712	5	Pathogenic	17	41219627	41219627	G	A	0	D	1	D	1	D	1	D	22.3
S1655F	0	0.999999	14.0036	VUS	0.999482	7.56496	VUS	0.750892	5	Pathogenic	17	41222967	41222967	G	A	0	D	1	D	1	D	1	D	19.76
V1653M	0	0.999823	8.63668	VUS	NA	NA		1.36414	5	Pathogenic	17	41222974	41222974	C	T	0	D	1	D	0.999	D	1	D	20.3
M1652K	0	1	32.9526	VUS	NA	NA		-0.931835	5	Pathogenic	17	41222976	41222976	A	T	0	D	0.739	P	0.495	P	1	N	16.23
C1697Y	0	1	33.2711	VUS	NA	NA		-0.823827	5	Pathogenic	17	41215953	41215953	C	T	0	D	1	D	1	D	1	D	20.3
G1748D	0	1	30.0891	VUS	NA	NA		-0.306511	5	Pathogenic	17	41209103	41209103	C	T	0	D	1	D	1	D	1	D	22.1
A1789T	0	1	29.4044	VUS	NA	NA		-0.690581	5	Pathogenic	17	41201179	41201179	C	T	0	D	1	D	1	D	1	D	24.9
C1697F	0	1	23.8245	VUS	NA	NA		0.100221	5	Pathogenic	17	41215953	41215953	C	A	0	D	1	D	1	D	1	D	19.81
D1739V	0	0.997206	5.87737	VUS	NA	NA		1.09265	5	Pathogenic	17	41209130	41209130	T	A	0	D	1	D	1	D	1	D	20.2
A1752P	0	1	20.4717	VUS	NA	NA		-0.199893	5	Pathogenic	17	41209092	41209092	C	G	0	D	1	D	0.996	D	1	D	20.1
A1752T	0	1	17.8966	VUS	NA	NA		0.653854	5	Pathogenic	17	41209092	41209092	C	T	0	D	1	D	0.987	D	1	N	23.7
R1753T	0	1	21.7731	VUS	1	17.5717	VUS	0.302085	5	Pathogenic	17	41209088	41209088	C	G	0	D	1	D	0.999	D	1	D	19.45
