# Supplementary material for: Functional assays provide a robust tool for the clinical annotation of genetic variants of uncertain significance
Source: NPJ Genom Med. 2016 Mar 2;1:16001–. doi: 10.1038/npjgenmed.2016.1 (PMC5539989; doi:10.1038/npjgenmed.2016.1)
Supplement: Supplementary Table S9 [file npjgenmed20161-s11.xls]

## Sheet: Supp Table S9
Table S9
Protein	Variant	freq	DNA Change	2ndary structure	PP2	MCPH1 Residues	BRCA1 Residues	BRCA1 seqAlign residue	BRCA1 variants	Pathogenicity	Functional	Notes
MCPH1	T653I	2	C1958T	β1	0.997	LVMT	MVVS	S1655	S1655F	VUS	0.999	yH2AX_Hbond
MCPH1	M655R	1	T1964G	α1-β1 loop	0.99	MTSM	VSGL	L1657	N/A	N/A	N/A	H2O mediated salt bridge
MCPH1	S674P	1	T2020C	β2	0.992	KGFS	H-IT	T1675	N/A	N/A	N/A
MCPH1	T684A	1	A2050G	β3	0.989	ETTT	EETT	T1685	T1685A/I	IARC5, IARC5	N/A	Found in MDC1 (S1924P)
MCPH1	H685R	2	A2054G	β3	1	TTTH	ETTH	H1686	N/A	N/A	N/A
MCPH1	T694A	3	A2080G	α2	1	P--LRT	CERT	T1700	T1700A	VUS	0.934	Found in MDC1 (T1934A)
MCPH1	L698P	3	T2093C	α2	1	LNVL	LKYF	F1704	N/A	N/A	N/A	Phosphopeptide binding pocket
MCPH1	G704S	1	G2110A	α2-β4 loop	1	IARG	IAGG	G1710	N/A	N/A	N/A
MCPH1	C705Y	1	G2114A	α2-β4 loop	1	ARG-C	AGG-K	K1711	N/A	N/A	N/A
MCPH1	W706R	1	T2116C	β4	1	RGCW	GGKW	W1712	N/A	N/A	N/A
MCPH1	V707A	1	T2120C	β4	0.726	GCWV	GKWV	V1713	V1713A	VUS	1
MCPH1	L708P	2	T2123C	β4	1	CWVL	KWVV	V1714	V1714G	VUS	0.989
MCPH1	S716P	1	T2146C	α3	1	VLWS	VTQS	S1722	S1722F/P	VUS, VUS	0.999, N/A
MCPH1	E725K	1	G2173A	α4	1	WISE	MLNE	E1731	E1731D	N/A	N/A
MCPH1	F728L	1	T2182C	α4	1	EEPF	EHDF	F1734	F1734S	VUS	0.045	Found in MDC1 (Y1968C)
MCPH1	L730P	1	T2189C	α4-linker loop	1	PFEL	DFEV	V1736	V1736G/A	VUS	1, 0.999
MCPH1	R741Q	1	G2222A	Lα1	1	PLCR	RNHQ	Q1747	N/A	N/A	N/A
MCPH1	L755F	1	C2263T	BRCT3 Turn	1	RGTL	DR-KI	I1760	N/A	N/A	N/A	Found in MDC1 (L1995P)
MCPH1	L755P	4	T2264C	BRCT3 Turn	1	RGTL	DR-KI	I1760	N/A	N/A	N/A	Found in MDC1 (L1995P)
MCPH1	F756V	4	T2266G	BRCT3 Turn	1	GTLF	R-KIF	F1761	F1761S	VUS	0.999	Found in MDC1 (L1996P)
MCPH1	S765P	1	T2293C	β1'-α1' loop	0.994	MFVS	CCYG	G1770	G1770G	VUS	N/A	Found in MDC1 (T2004I)
MCPH1	S768N	2	G2303A	β1'-α1' loop	0.999	SPAS	GPFT	T1773	T1773I/S	VUS	0.1, 0.041	H2O salt bridge
MCPH1	P770S	1	C2308T	β1'-α1' loop	1	ASSP	FTNM	M1775	M1775K/R	IARC5, IARC5	N/A	Found in MDC1 (P2009S)
MCPH1	C782R	1	T2344C	α1'-β2' loop	1	VHLC	VQLC	C1787	C1787S	IARC5	0.005	Found in MDC1 (C2021R). The IARC5 is due to LD with G1788D
MCPH1	G798R	1	G2392A	β2'-β3' loop	1	IVI-G	IVV-V	V1810	V1810G	VUS	0.999
MCPH1	L811P	3	T2432C	β4'	1	VKYL	APVV	V1833	V1833M	VUS	0.97	Found in MDC1 (L2060P). check alignment
MCPH1	K814E	1	A2440G	α3'	0.06	LSEK	VTRE	E1836	E1836K	VUS	0.991
MCPH1	D818G	1	A2453G	α3'	1	WVLD	WVLD	D1840	N/A	VUS	VUS
MCPH1	S819P	2	T2455C	α3'	1	VLDS	VLDS	S1841	S1841N/R	VUS	0.999, 0.996	Found in MDC1 (G2068E)
MCPH1	Y831H	1	T2491C	α4'	0.024	PENY	LDTY	Y1853	Y1853C	VUS	0.999
MDC1	V1895A	1	T5684C	β1	0.999	APKV	RMSM	M1652	M1652K/T/I	VUS, IARC1, IARC1	1, 0, 0
MDC1	V1909M	1	G5725A	α1	0.999	ERAV	YKFA	A1669	A1669S	VUS	0.3158
MDC1	G1913V	1	G5738T	α1-β2 loop	1.000	LALG	N/A	N/A	N/A	N/A	N/A	check aligment
MDC1	S1924P	1	T5770C		0.998	AEAS	EETT	T1685	T1685A/I	IARC5, IARC5	N/A	Found in MCPH1 (T684A)
MDC1	R1933W	1	C5797T	β3-α2 loop	1.000	RIRR	VCER	R1699	R1699L/W/Q/P	VUS, IARC5, IARC5, VUS	1, N/A, N/A, 0.052
MDC1	T1934A	1	A5800G	α2	0.953	IRRT	CERT	T1700	T1700A	VUS	0.934	Found in MCPH1 (T694A)
MDC1	K1936E	2	A5806G	α2	0.995	RTVK	RTLK	K1702	N/A	N/A	N/A
MDC1	L1941P	1	T5822C	α2	1.000	LCAL	FLGI	I1707	N/A	N/A	N/A
MDC1	W1952R	1	T5854C	α3	1.000	SLDW	SYFW	W1718	W1718S/C	VUS, VUS	0.997, 1
MDC1	S1956P	1	T5866C	α3	0.998	LHQS	VTQS	S1722	S1722F/P	VUS, VUS	0.999, N/A	Found in MCPH1 (S716P)
MDC1	F1962S	1	T5885C	α3-α4 loop	0.998	AGFF	ERKM	M1728	N/A	N/A	N/A
MDC1	Y1968C	1	A5903G	α4	1.000	PDEY	EHDF	F1734	F1734S	VUS	0.045	Found in MCPH1 (F728L)
MDC1	F1979S	1	T5936C	Lα1	0.993	EKNF	NGRN	N1745	N/A	N/A	N/A
MDC1	F1981S	1	T5942C	Lα2	0.999	NFGF	RNHQ	Q1747	N/A	N/A	N/A
MDC1	L1983P	1	T5948C	Lα2	1.000	GFSL	HQGP	P1749	P1749R	VUS	0.999
MDC1	L1995P	2	T5984C	BRCT2 Turn	1.000	ERRL	DRKI	I1760	N/A	N/A	N/A	Found in MCPH1 (L755F/P)
MDC1	L1996P	2	T5987C	BRCT2 Turn	1.000	RRLL	RKIF	F1761	F1761S	VUS	0.999	Found in MCPH1 (F756V/S)
MDC1	E2000K	1	G5998A	β1'	0.998	EGYE	GLEI	I1766	I1766S	IARC5	N/A
MDC1	E2000G	1	A5999G	β1'	1.000	EGYE	GLEI	I1766	I1766S	IARC5	N/A
MDC1	T2004I	1	C6011T	β1'-α1' loop	1.000	IYVT	CCYG	G1770	N/A	N/A	N/A	Found in MCPH1 (S765P)
MDC1	P2009S	2	C6025T	β1'-α1' loop	0.998	GVQP	FTNM	M1775	M1775K/R	IARC5, IARC5	N/A	Found in MCPH1 (P770S)
MDC1	C2020R	2	T6058C	α1'	1.000	IISC	MVQL	L1786	N/A	N/A	N/A
MDC1	C2021R	3	T6061C	α1'	1.000	ISCC	VQLC	C1787	C1787S	IARC5	0.005	Found in MCPH1 (C782R)
MDC1	C2021Y	1	G6062A	α1'	1.000	ISCC	VQLC	C1787	C1787S	IARC5	0.005	Found in MCPH1 (C782R)
MDC1	T2024P	1	A6070C		0.984	CGGT	CGAS	S1790	S1790Y	VUS	0.005
MDC1	S2032P	1	T6094C		0.985	MPRS	ELSS	S1797	N/A	N/A	N/A
MDC1	L2057P	1	T6170C	α2'-β4' loop	1.000	RVGL	MCEA	A1830	A1830T	VUS	0.018
MDC1	L2060P	1	T6179C	β4'	1.000	LPLL	APVV	V1833	V1833M	VUS	0.97	Found in MCPH1 (L811P/R)
MDC1	F2064L	2	T6190C	α3'	0.971	SPEF	TREW	W1837	W1837C/G/R	VUS, VUS, VUS	0.994, 0.997, 1
MDC1	F2064S	1	T6191C	α3'	1.000	SPEF	TREW	W1837	W1837C/G/R	VUS, VUS, VUS	0.994, 0.997, 1
MDC1	L2065P	1	T6194C	α3'	1.000	PEFL	REWV	V1838	V1838E	IARC5	N/A
MDC1	L2066P	3	T6197C	α3'	1.000	EFLL	EWVL	L1839	N/A	N/A	N/A	Phosphopetide binding pockect
MDC1	G2068E	1	G6203A	α3'	1.000	LLTG	VLDS	S1841	S1841N/R	VUS	0.999, 0.996	Found in MCPH1 (S819P)
MDC1	Q2072R	1	A6215G	α3'	0.995	VLKQ	VALY	Y1845	N/A	N/A	N/A
