# Supplementary material for: Functional assays provide a robust tool for the clinical annotation of genetic variants of uncertain significance
Source: NPJ Genom Med. 2016 Mar 2;1:16001–. doi: 10.1038/npjgenmed.2016.1 (PMC5539989; doi:10.1038/npjgenmed.2016.1)
Supplement: Supplementary Table S10 [file npjgenmed20161-s12.xls]

## Sheet: Supp Table S10
Table S10
MCPH1 Variant	Cancer Type	BRCA1 Residue	Variant	Functional Impact in BRCA1
P646Q	Breast	K1648	N/A
P646S	Breast	K1648	N/A
V651I	Liver	V1653	V1653M	0.999
N661S	Stomach	M1663	M1663L/K	0.07, 0.025
Q665H	Lung	K1667	N/A
T682N	Liver	E1683	N/A
L687Y	Skin Cutaneous Melanoma	V1688	N/A
R693H	Stomach	R1699	R1699W/Q/L/P	IARC5, IARC5, 1.0, 0.05
R693C	Uterine Corpus	R1699	R1699W/Q/L/P	IARC5, IARC5, 1.0, 0.05
R703C	Lung	G1709	N/A
P727L	Lung	D1733	D1733G/Y	0.03, 0.004
G749K	Skin Cutaneous Melanoma	S1755	N/A
P766S	Skin Cutaneous Melanoma	P1771	P1771L/R	0.07, 0.04
L811M	Uterine Corpus	V1833	V1833M	0.99
W815R	Skin Cutaneous Melanoma	W1837	W1837C/R/G	0.99, 1.0, 0.99
D818N	Brain LGG	D1840	N/A
P828S	Liver	N/A	N/A
S834P	Colorectal Adenocarcinoma	P1856	P1856S	0.01
