# Supplementary material for: Functional assays provide a robust tool for the clinical annotation of genetic variants of uncertain significance
Source: NPJ Genom Med. 2016 Mar 2;1:16001–. doi: 10.1038/npjgenmed.2016.1 (PMC5539989; doi:10.1038/npjgenmed.2016.1)
Supplement: Supplementary Table S11 [file npjgenmed20161-s13.xls]

## Sheet: Supp Table S11
Table S11
PALB2 primers
EcoRI-PALB2 AA1	5'-cggaattcatggacgagcctcccggg-3'
PALB2 AA319 Rv	5'-gcggatcctagaacttgtgggcagttggc-3'
Mutagenesis primers
mut_FWD	5’-GAGGAGCAGA AGCTGATCTCAGAGGAGGAC CTG-3’
mut_Rev	5’-CCCGTTTAGAGGCCCCAAGGGGTTATGCTAGTTA-3’
Primers to MCPH1 BRCT
MCPH1_BRCT2,3 FWD	TAGAATTCCTCATCAAACCTCATGAGGAAT
MCPH1_BRCT2,3 rev	TACCTAAGCTTTCATTGTGACAATAGGTAGTTT
BRCA1 Variant Primers
#	Context (aa range)	Exon	bp	wt_bp	aa_position	wt_aa	mt_bp	mutation	mutant codon	mt_aa	mutation_aa	mutation_aa2	Sense Primer (5'-3')	Anti-sense Primer (5'-3')	Mutation method	Transcription Assay	Mammalian Two-Hybrid
1	1315-1863	exon11	3951	G	1317	L	C	c.3951G>C	TTC	F	p.L1317F	L1317F	cggaattccctttcttcattggttcttcc	gcggatcctcagtagtggctgtgggggat	RE-based cloning	x
2	1315-1864	exon11	3964	A	1322	K	G	c.3964A>G	GAA	E	p.K1322E	K1322E	cggaattccctttcttgattggttcttccgaacaa	gcggatcctcagtagtggctgtgggggat	RE-based cloning	x
3	1315-1865	exon11	4054	G	1352	E	A	c.4054G>A	AAA	K	p.E1352K	E1352K	ggaacgggcttgaaagaaaataatc	gattattttctttcaagcccgttcc	Site-Directed Mutagenesis	x
4	1315-1866	exon11	4078	A	1360	S	G	c.4078A>G	GGC	G	p.S1360G	S1360G	agaagagcaaggcatggattc	gaatccatgccttgctcttcttg	Site-Directed Mutagenesis	x
5	1315-1867	exon12	4109	C	1370	S	T	c.4109C>T	TTT	F	p.S1370F	S1370F	ggtgaagcagcatttgggtgtgagag	ctctcacacccaaatgctgcttcacc	Site-Directed Mutagenesis	x
6	1315-1868	exon12	4115	G	1372	C	A	c.4115G>A	TAT	Y	p.C1372Y	C1372Y	gcatctgggtatgagagtgaaacaagc	gcttgtttcactctcatacccagatgc	Site-Directed Mutagenesis	x
7	1315-1869	exon12	4141	G	1381	D	T	c.4141G>T	TAC	Y	p.D1381Y	D1381Y	gcgtctctgaatactgctcaggg	ccctgagcagtattcagagacgc	Site-Directed Mutagenesis	x
8	1315-1870	exon12	4163	A	1388	Q	T	c.4163A>T	CTG	L	p.Q1388L	Q1388L	gctatcctctctgagtgacattttaacc	ggttaaaatgtcactcagagaggatagc	Site-Directed Mutagenesis	x
9	1315-1871	exon12	4181	C	1394	T	T	c.4181C>T	ATT	I	p.T1394I	T1394I	gacattttaaccattcagcagagggatacc	ggtatccctctgctgaatggttaaaatgtc	Site-Directed Mutagenesis	x
10	1315-1872	exon12	4184	A	1395	Q	G	c.4184A>G	CGG	R	p.Q1395R	Q1395R	gacattttaaccactcggcagagggatacc	ggtatccctctgccgagtggttaaaatgtc	Site-Directed Mutagenesis	x	x
11	1315-1873	exon13	4200	G	1400	M	C	c.4200G>C	ATC	I	p.M1400I	M1400I	gggataccatccaacataacc	ggttatgttggatggtatccc	Site-Directed Mutagenesis		x
12	1315-1874	exon13	4211	T	1404	L	C	c.4211T>C	CCG	P	p.L1404P	L1404P	gcaacataacccgataaagctcc	ggagctttatcgggttatgttgc	Site-Directed Mutagenesis		x
13	1315-1875	exon13	4213	A	1405	I	G	c.4213A>G	GTA	V	p.I1405V	I1405V	gcaacataacctggtaaagctcc	ggagctttaccaggttatgttgc	Site-Directed Mutagenesis		x
14	1315-1876	exon13	4232	T	1411	M	C	c.4232T>C	ACG	T	p.M1411T	M1411T	ccagcaggaaacggctgaacta	ctagttcagccgtttcctgctg	Site-Directed Mutagenesis		x
15	1315-1877	exon13	4255	G	1419	E	C	c.4255G>C	CAA	Q	p.E1419Q	E1419Q	gaagctgtgttacaacagcatgg	ccatgctgttgtaacacagcttc	Site-Directed Mutagenesis		x
16	1315-1878	exon13	4261	C	1421	H	T	c.4261C>T	TAT	Y	p.H1421Y	H1421Y	gtgttagaacagtatgggagcc	ggctcccatactgttctaacac	Site-Directed Mutagenesis		x
17	1315-1879	exon16	4837	A	1613	S	G	c.4837A>G	GGU	G	p.S1613G	S1613G	atctgcccagggtccagctgc	gcagctggaccctgggcagattc	Site-Directed Mutagenesis	x
18	1315-1880	exon21	5324	T	1775	M	G	c.5324T>G	AGG	R	p.M1775R	M1775R	ttcaccaacaggcccacagatc	atctgtgggcctgttggtgaagg	Site-Directed Mutagenesis	x	x
19	1396-1863	exon13	4198	A	1400	M	G	c.4198A>G	GTG	V	p.M1400V	M1400V	tttatcaggttatgttgcacggtatccctctggaattcc	ggaattccagagggataccgtgcaacataacctgataaa	Site-Directed Mutagenesis	x
20	1396-1864	exon13	4199	T	1400	M	C	c.4199T>C	ACG	T	p.M1400T	M1400T	ggaattccagagggataccacgcaacataacctgataa	ttatcaggttatgttgcgtggtatccctctggaattcc	Site-Directed Mutagenesis	x
21	1396-1865	exon13	4200	G	1400	M	C	c.4200G>C	ATC	I	p.M1400I	M1400I	aattccagagggataccatccaacataacctgataaagc	gctttatcaggttatgttggatggtatccctctggaatt	Site-Directed Mutagenesis	x
22	1396-1866	exon13	4205	A	1402	H	G	c.4205A>G	CGT	R	p.H1402R	H1402R	gagggataccatgcaacgtaacctgataaagctcc	ggagctttatcaggttacgttgcatggtatccctc	Site-Directed Mutagenesis	x
23	1396-1867	exon13	4211	T	1404	L	C	c.4211T>C	CCG	P	p.L1404P	L1404P	taccatgcaacataacccgataaagctccagcagg	cctgctggagctttatcgggttatgttgcatggta	Site-Directed Mutagenesis	x
24	1396-1868	exon13	4213	A	1405	I	G	c.4213A>G	GTA	V	p.I1405V	I1405V	ccatgcaacataacctggtaaagctccagcaggaa	ttcctgctggagctttaccaggttatgttgcatgg	Site-Directed Mutagenesis	x
25	1396-1869	exon13	4246	G	1416	A	A	c.4246G>A	ACT	T	p.A1416T	A1416T	ccagcaggaaatggctgaactagaaactgtgttagaacag	ctgttctaacacagtttctagttcagccatttcctgctgg	Site-Directed Mutagenesis	x
26	1396-1870	exon13	4255	G	1419	E	C	c.4255G>C	CAA	Q	p.E1419Q	E1419Q	aactagaagctgtgttacaacagcatgggagcca	tggctcccatgctgttgtaacacagcttctagtt	Site-Directed Mutagenesis	x
27	1396-1871	exon13	4288	C	1430	P	T	c.4288C>T	TCT	S	p.P1430S	P1430S	cagccttctaacagctactcttccatcataagtgact	agtcacttatgatggaagagtagctgttagaaggctg	Site-Directed Mutagenesis	x
28	1396-1872	exon13	4294	A	1432	I	C	c.4294A>C	CTC	L	p.I1432L	I1432L	ctaacagctacccttccctcataagtgactcttctg	cagaagagtcacttatgagggaagggtagctgttag	Site-Directed Mutagenesis	x
29	1396-1873	exon13	4328	G	1443	R	A	c.4328G>A	CAA	Q	p.R1443Q	R1443Q	gcccttgaggacctgcaaaatccagaacaaagc	gctttgttctggattttgcaggtcctcaagggc	Site-Directed Mutagenesis	x
30	1396-1874	exon13	4342	A	1448	S	G	c.4342A>G	GGC	G	p.S1448G	S1448G	cctgcgaaatccagaacaaggcacatcagaaaaagca	tgctttttctgatgtgccttgttctggatttcgcagg	Site-Directed Mutagenesis	x
31	1396-1875	exon13	4343	G	1448	S	C	c.4343G>C	ACC	T	p.S1448T	S1448T	ctgcgaaatccagaacaaaccacatcagaaaaagcagt	actgctttttctgatgtggtttgttctggatttcgcag	Site-Directed Mutagenesis	x
32	1396-1876	exon14	4384	G	1462	E	A	c.4384G>A	AAA	K	p.E1462K	E1462K	tattaacttcacagaaaagtagtaaataccctataagccagaatcc	ggattctggcttatagggtatttactacttttctgtgaagttaata	Site-Directed Mutagenesis	x
33	1396-1877	exon14	4402	A	1468	N	C	c.4402A>C	CAT	H	p.N1468H	N1468H	gaataccctataagccagcatccagaaggcctttctg	cagaaaggccttctggatgctggcttatagggtattc	Site-Directed Mutagenesis	x
34	1396-1878	exon14	4405	C	1469	P	T	c.4405C>T	TCA	S	p.P1469S	P1469S	accctataagccagaattcagaaggcctttctgc	gcagaaaggccttctgaattctggcttatagggt	Site-Directed Mutagenesis	x
35	1396-1879	exon14	4410	A	1470	E	T	c.4410A>T	GAT	D	p.E1470D	E1470D	ccctataagccagaatccagatggcctttctgctga	tcagcagaaaggccatctggattctggcttataggg	Site-Directed Mutagenesis	x
36	1396-1880	exon14	4450	T	1484	S	A	c.4450T>A	ACT	T	p.S1484T	S1484T	gtttgaggtgtctgcagatagtactaccagtaaaaataaagaacc	ggttctttatttttactggtagtactatctgcagacacctcaaac	Site-Directed Mutagenesis	x
37	1396-1881	exon14	4454	C	1485	T	T	c.4454C>T	ATC	I	p.T1485I	T1485I	gaggtgtctgcagatagttctatcagtaaaaataaagaaccag	ctggttctttatttttactgatagaactatctgcagacacctc	Site-Directed Mutagenesis	x
38	1396-1882	exon14	4456	A	1486	S	T	c.4456A>T	TGT	C	p.S1486C	S1486C	gtgtctgcagatagttctacctgtaaaaataaagaaccaggag	ctcctggttctttatttttacaggtagaactatctgcagacac	Site-Directed Mutagenesis	x
39	1396-1883	exon14	4480	G	1494	E	A	c.4480G>A	AAA	K	p.E1494K	E1494K	taaaaataaagaaccaggagtgaaaaggtcatccccttctaaatg	catttagaaggggatgaccttttcactcctggttctttattttta	Site-Directed Mutagenesis	x
40	1396-1884	exon14	4484	G	1495	R	A	c.4484G>A	AAG	K	p.R1495K	R1495K	aaagaaccaggagtggaaaagtcatccccttctaaatg	catttagaaggggatgacttttccactcctggttcttt	Site-Directed Mutagenesis	x
41	1396-1885	exon15	4489	T	1497	S	G	c.4489T>G	GCC	A	p.S1497A	S1497A	aagaaccaggagtggaaaggtcagccccttctaaa	atttagaaggggctgacctttccactcctggttctt	Site-Directed Mutagenesis	x
42	1396-1886	exon15	4504	C	1502	P	T	c.4504C>T	TCA	S	p.P1502S	P1502S	gtcatccccttctaaatgctcatcattagatgataggtg	cacctatcatctaatgatgagcatttagaaggggatgac	Site-Directed Mutagenesis	x
43	1396-1887	exon15	4520	G	1507	R	C	c.4520G>C	ACG	T	p.R1507T	R1507T	ctaaatgcccatcattagatgatacgtggtacatgcaca	tgtgcatgtaccacgtatcatctaatgatgggcatttag	Site-Directed Mutagenesis	x
44	1396-1888	exon15	4534	A	1512	S	T	c.4534A>T	TGT	C	p.S1512C	S1512C	aggtggtacatgcactgttgctctgggagtc	gactcccagagcaacagtgcatgtaccacct	Site-Directed Mutagenesis	x
45	1396-1889	exon15	4549	C	1517	L	T	c.4549C>T	TTT	F	p.L1517F	L1517F	cacagttgctctgggagttttcagaatagaaactacc	ggtagtttctattctgaaaactcccagagcaactgtg	Site-Directed Mutagenesis	x
46	1396-1890	exon15	4565	A	1522	Y	G	c.4565A>G	TGC	C	p.Y1522C	Y1522C	tctgggagtcttcagaatagaaactgcccatctcaagag	ctcttgagatgggcagtttctattctgaagactcccaga	Site-Directed Mutagenesis	x
47	1396-1891	exon15	4579	G	1527	E	A	c.4579G>A	AAG	K	p.E1527K	E1527K	gaaactacccatctcaagagaagctcattaaggttgttgat	atcaacaaccttaatgagcttctcttgagatgggtagtttc	Site-Directed Mutagenesis	x
48	1396-1892	exon15	4616	T	1539	L	C	c.4616T>C	CCG	P	p.L1539P	L1539P	ggaggagcaacagccggaagagtctgggc	gcccagactcttccggctgttgctcctcc	Site-Directed Mutagenesis	x
49	1396-1893	exon15	4625	C	1542	S	G	c.4625C>G	TGT	C	p.S1542C	S1542C	gagcaacagctggaagagtgtgggccacac	gtgtggcccacactcttccagctgttgctc	Site-Directed Mutagenesis	x
50	1396-1894	exon15	4631	C	1544	P	T	c.4631C>T	CTA	L	p.P1544L	P1544L	ctggaagagtctgggctacacgatttgacggaa	ttccgtcaaatcgtgtagcccagactcttccag	Site-Directed Mutagenesis	x
51	1396-1895	exon15	4636	G	1546	D	T	c.4636G>T	TAT	Y	p.D1546Y	D1546Y	aagagtctgggccacactatttgacggaaacatct	agatgtttccgtcaaatagtgtggcccagactctt	Site-Directed Mutagenesis	x
52	1396-1896	exon15	4643	C	1548	T	T	c.4643C>T	ATG	M	p.T1548M	T1548M	gtctgggccacacgatttgatggaaacatcttac	gtaagatgtttccatcaaatcgtgtggcccagac	Site-Directed Mutagenesis	x
53	1396-1897	exon15	4649	C	1550	T	T	c.4649C>T	ATA	I	p.T1550I	T1550I	cacacgatttgacggaaatatcttacttgccaaggc	gccttggcaagtaagatatttccgtcaaatcgtgtg	Site-Directed Mutagenesis	x
54	1396-1898	exon15	4657	T	1553	L	A	c.4657T>A	ATG	M	p.L1553M	L1553M	acgatttgacggaaacatcttacatgccaaggcaagatc	gatcttgccttggcatgtaagatgtttccgtcaaatcgt	Site-Directed Mutagenesis	x
55	1396-1899	exon15	4669	G	1557	D	C	c.4669G>C	CAT	H	p.D1557H	D1557H	cttacttgccaaggcaacatctagagggaacccc	ggggttccctctagatgttgccttggcaagtaag	Site-Directed Mutagenesis	x
56	1396-1900	exon15	4675	G	1559	E	A	c.4675G>A	AAG	K	p.E1559K	E1559K	cttacttgccaaggcaagatctaaagggaacccctt	aaggggttccctttagatcttgccttggcaagtaag	Site-Directed Mutagenesis	x
57	1396-1901	exon15	4675	G	1559	E	C	c.4675G>C	CAG	Q	p.E1559Q	E1559Q	cttgccaaggcaagatctacagggaacccc	ggggttccctgtagatcttgccttggcaag	Site-Directed Mutagenesis	x
58	1396-1902	exon16	4682	C	1561	T	T	c.4682C>T	ATC	I	p.T1561I	T1561I	aggcaagatctagagggaatcccttacctggaat	attccaggtaagggattccctctagatcttgcct	Site-Directed Mutagenesis	x
59	1396-1903	exon16	4685	C	1562	P	T	c.4685C>T	CTT	L	p.P1562L	P1562L	agatctagagggaaccctttacctggaatctggaa	ttccagattccaggtaaagggttccctctagatct	Site-Directed Mutagenesis	x
60	1396-1904	exon16	4702	A	1568	I	G	c.4702A>G	GTC	V	p.I1568V	I1568V	cccttacctggaatctggagtcagcctcttctct	agagaagaggctgactccagattccaggtaaggg	Site-Directed Mutagenesis	x
61	1396-1905	exon16	4708	C	1570	L	T	c.4708C>T	TTC	F	p.L1570F	L1570F	tggaatctggaatcagcttcttctctgatgaccct	agggtcatcagagaagaagctgattccagattcca	Site-Directed Mutagenesis	x
62	1396-1906	exon16	4712	T	1571	F	C	c.4712T>C	TCC	S	p.F1571S	F1571S	atctggaatcagcctctcctctgatgaccctgaat	attcagggtcatcagaggagaggctgattccagat	Site-Directed Mutagenesis	x
63	1396-1907	exon16	4724	C	1575	P	A	c.4724C>A	CAT	H	p.P1575H	P1575H	cctcttctctgatgaccatgaatctgatccttctg	cagaaggatcagattcatggtcatcagagaagagg	Site-Directed Mutagenesis	x
64	1396-1908	exon16	4729	T	1577	S	C	c.4729T>C	CCT	P	p.S1577P	S1577P	ctcttctctgatgaccctgaacctgatccttctgaa	ttcagaaggatcaggttcagggtcatcagagaagag	Site-Directed Mutagenesis	x
65	1396-1909	exon16	4733	A	1578	D	G	c.4733A>G	GGT	G	p.D1578G	D1578G	tgatgaccctgaatctggtccttctgaagacagag	ctctgtcttcagaaggaccagattcagggtcatca	Site-Directed Mutagenesis	x
66	1396-1910	exon16	4735	C	1579	P	G	c.4735C>G	GCT	A	p.P1579A	P1579A	atgaccctgaatctgatgcttctgaagacagagcc	ggctctgtcttcagaagcatcagattcagggtcat	Site-Directed Mutagenesis	x
67	1396-1911	exon16	4739	C	1580	S	T	c.4739C>T	TTT	F	p.S1580F	S1580F	accctgaatctgatccttttgaagacagagcccc	ggggctctgtcttcaaaaggatcagattcagggt	Site-Directed Mutagenesis	x
68	1396-1912	exon16	4739	C	1580	S	A	c.4739C>A	TAT	Y	p.S1580Y	S1580Y	accctgaatctgatccttatgaagacagagcccc	ggggctctgtcttcataaggatcagattcagggt	Site-Directed Mutagenesis	x
69	1396-1913	exon16	4750	G	1584	A	T	c.4750G>T	TCC	S	p.A1584S	A1584S	aatctgatccttctgaagacagatccccagagtcag	ctgactctggggatctgtcttcagaaggatcagatt	Site-Directed Mutagenesis	x
70	1396-1914	exon16	4765	C	1589	R	T	c.4765C>T	TGT	C	p.R1589C	R1589C	gccccagagtcagcttgtgttggcaacatac	gtatgttgccaacacaagctgactctggggc	Site-Directed Mutagenesis	x
71	1396-1915	exon16	4766	G	1589	R	A	c.4766G>A	CAT	H	p.R1589H	R1589H	ccccagagtcagctcatgttggcaacatacc	ggtatgttgccaacatgagctgactctgggg	Site-Directed Mutagenesis	x
72	1396-1916	exon16	4787	C	1596	S	T	c.4787C>T	TTA	L	p.S1596L	S1596L	ctcgtgttggcaacataccatctttaacctctgcattg	caatgcagaggttaaagatggtatgttgccaacacgag	Site-Directed Mutagenesis	x
73	1396-1917	exon16	4789	A	1597	T	G	c.4789A>G	GCC	A	p.T1597A	T1597A	gtgttggcaacataccatcttcagcctctgcattga	tcaatgcagaggctgaagatggtatgttgccaacac	Site-Directed Mutagenesis	x
74	1396-1918	exon16	4800	G	1600	L	C	c.4800G>C	TTC	F	p.L1600F	L1600F	ccatcttcaacctctgcattcaaagttccccaattgaaag	ctttcaattggggaactttgaatgcagaggttgaagatgg	Site-Directed Mutagenesis	x
75	1396-1919	exon16	4801	A	1601	K	G	c.4801A>G	GAA	E	p.K1601E	K1601E	catcttcaacctctgcattggaagttccccaattgaaagtt	aactttcaattggggaacttccaatgcagaggttgaagatg	Site-Directed Mutagenesis	x
76	1396-1920	exon16	4811	A	1604	Q	G	c.4811A>G	CGA	R	p.Q1604R	Q1604R	ctctgcattgaaagttccccgattgaaagttgcagaatctg	cagattctgcaactttcaatcggggaactttcaatgcagag	Site-Directed Mutagenesis	x
77	1396-1921	exon16	4813	T	1605	L	G	c.4813T>G	GTG	V	p.L1605V	L1605V	ctctgcattgaaagttccccaagtgaaagttgcagaatctg	cagattctgcaactttcacttggggaactttcaatgcagag	Site-Directed Mutagenesis	x
78	1396-1922	exon16	4816	A	1606	K	G	c.4816A>G	GAA	E	p.K1606E	K1606E	ttgaaagttccccaattggaagttgcagaatctgccc	gggcagattctgcaacttccaattggggaactttcaa	Site-Directed Mutagenesis	x
79	1396-1923	exon16	4823	C	1608	A	T	c.4823C>T	GTA	V	p.A1608V	A1608V	tccccaattgaaagttgtagaatctgcccagagtc	gactctgggcagattctacaactttcaattgggga	Site-Directed Mutagenesis	x
80	1396-1924	exon16	4843	G	1615	A	A	c.4843G>A	ACT	T	p.A1615T	A1615T	atctgcccagagtccaactgctgctcatactac	gtagtatgagcagcagttggactctgggcagat	Site-Directed Mutagenesis	x
81	1396-1925	exon16	4844	C	1615	A	A	c.4844C>A	GAT	D	p.A1615D	A1615D	ctgcccagagtccagatgctgctcatactac	gtagtatgagcagcatctggactctgggcag	Site-Directed Mutagenesis	x
82	1396-1926	exon16	4868	C	1623	A	G	c.4868C>G	GGT	G	p.A1623G	A1623G	tgctcatactactgatactggtgggtataatgcaatgg	ccattgcattatacccaccagtatcagtagtatgagca	Site-Directed Mutagenesis	x
83	1396-1927	exon16	4884	G	1628	M	T	c.4884G>T	ATT	I	p.M1628I	M1628I	ctgctgggtataatgcaattgaagaaagtgtgagcag	ctgctcacactttcttcaattgcattatacccagcag	Site-Directed Mutagenesis	x
84	1396-1928	exon16	4892	G	1631	S	A	c.4892G>A	AAT	N	p.S1631N	S1631N	gctgggtataatgcaatggaagaaaatgtgagcagggag	ctccctgctcacattttcttccattgcattatacccagc	Site-Directed Mutagenesis	x
85	1396-1929	exon16	4910	C	1637	P	T	c.4910C>T	CTA	L	p.P1637L	P1637L	tgtgagcagggagaagctagaattgacagcttcaa	ttgaagctgtcaattctagcttctccctgctcaca	Site-Directed Mutagenesis	x
86	1396-1930	exon16	4921	G	1641	A	A	c.4921G>A	ACT	T	p.A1641T	A1641T	tgagcagggagaagccaaaattgacagcttcaaca	tgttgaagctgtcaattttggcttctccctgctca	Site-Directed Mutagenesis	x
87	1396-1931	exon16	4933	A	1645	R	G	c.4933A>G	GGG	G	p.R1645G	R1645G	cagaattgacagcttcaacagaaggggtcaacaaaagaatgt	acattcttttgttgaccccttctgttgaagctgtcaattctg	Site-Directed Mutagenesis	x
88	1396-1932	exon16	4934	G	1645	R	T	c.4934G>T	ATG	M	p.R1645M	R1645M	gccagaattgacagcttcaacagaaatggtcaacaaaagaatg	cattcttttgttgaccatttctgttgaagctgtcaattctggc	Site-Directed Mutagenesis	x
89	1396-1933	exon16	4934	G	1645	R	C	c.4934G>C	ACG	T	p.R1645T	R1645T	ccagaattgacagcttcaacagaaacggtcaacaaaagaat	attcttttgttgaccgtttctgttgaagctgtcaattctgg	Site-Directed Mutagenesis	x
90	1396-1934	exon16	4935	G	1645	R	C	c.4935G>C	AGC	S	p.R1645S	R1645S	gacagcttcaacagaaagcgtcaacaaaagaatgtcc	ggacattcttttgttgacgctttctgttgaagctgtc	Site-Directed Mutagenesis	x
91	1396-1935	exon16	4941	C	1647	N	A	c.4941C>A	AAA	K	p.N1647K	N1647K	cttcaacagaaagggtcaaaaaaagaatgtccatggtgg	ccaccatggacattctttttttgaccctttctgttgaag	Site-Directed Mutagenesis	x
92	1396-1936	exon16	4955	T	1652	M	A	c.4955T>A	AAG	K	p.M1652K	M1652K	ggtcaacaaaagaatgtccaaggtggtgtctggcct	aggccagacaccaccttggacattcttttgttgacc	Site-Directed Mutagenesis	x
93	1396-1937	exon17	5072	C	1691	T	A	c.5072C>A	AAA	K	p.T1691K	T1691K	actgaagagactactcatgttgttatgaaaaaagatgctgagtttgtg	cacaaactcagcatcttttttcataacaacatgagtagtctcttcagt	Site-Directed Mutagenesis	x
94	1396-1938	exon18	5086	G	1696	V	C	c.5086G>C	CTG	L	p.V1696L	V1696L	tgttatgaaaacagatgctgagtttctgtgtgaacggac	gtccgttcacacagaaactcagcatctgttttcataaca	Site-Directed Mutagenesis	x
95	1396-1939	exon18	5090	G	1697	C	A	c.5090G>A	TAT	Y	p.C1697Y	C1697Y	atgaaaacagatgctgagtttgtgtatgaacggacactg	cagtgtccgttcatacacaaactcagcatctgttttcat	Site-Directed Mutagenesis	x
96	1396-1940	exon18	5096	G	1699	R	C	c.5096G>C	CCG	P	p.R1699P	R1699P	gctgagtttgtgtgtgaaccgacactgaaatattttctag	ctagaaaatatttcagtgtcggttcacacacaaactcagc	Site-Directed Mutagenesis	x
97	1396-1942	exon18	5117	G	1706	G	A	c.5117G>A	GAA	E	p.G1706E	G1706E	cggacactgaaatattttctagaaattgcgggaggaaaatgg	ccattttcctcccgcaatttctagaaaatatttcagtgtccg	Site-Directed Mutagenesis	x
98	1396-1943	exon19	5159	C	1720	T	T	c.5159C>T	ATC	I	p.T1720I	T1720I	atgggtagttagctatttctgggtgatccagtctattaaag	ctttaatagactggatcacccagaaatagctaactacccat	Site-Directed Mutagenesis	x
99	1396-1944	exon20	5236	C	1746	H	T	c.5236C>T	TAC	Y	p.H1746Y	H1746Y	tggtcaatggaagaaactaccaaggtccaaagcga	tcgctttggaccttggtagtttcttccattgacca	Site-Directed Mutagenesis	x
100	1396-1945	exon20	5243	G	1748	G	A	c.5243G>A	GAT	D	p.G1748D	G1748D	tggaagaaaccaccaagatccaaagcgagcaagag	ctcttgctcgctttggatcttggtggtttcttcca	Site-Directed Mutagenesis	x
101	1396-1946	exon21	5324	T	1775	M	G	c.5324T>G	AGG	R	p.M1775R	M1775R	ttcaccaacaggcccacagatc	atctgtgggcctgttggtgaagg	Site-Directed Mutagenesis	x
102	1396-1947	exon21	5327	C	1776	P	A	c.5327C>A	CAC	H	p.P1776H	P1776H	gcccttcaccaacatgcacacagatcaactggaat	attccagttgatctgtgtgcatgttggtgaagggc	Site-Directed Mutagenesis	x
103	1396-1948	exon22	5348	T	1783	M	C	c.5348T>C	ACG	T	p.M1783T	M1783T	cagatcaactggaatggacggtacagctgtgtgg	ccacacagctgtaccgtccattccagttgatctg	Site-Directed Mutagenesis	x
104	1396-1949	exon22	5359	T	1787	C	A	c.5359T>A	AGT	S	p.C1787S	C1787S	tggatggtacagctgagtggtgcttctgtgg	ccacagaagcaccactcagctgtaccatcca	Site-Directed Mutagenesis	x
105	1396-1950	exon22	5363	G	1788	G	A	c.5363G>A	GAT	D	p.G1788D	G1788D	gatggtacagctgtgtgatgcttctgtggtgaagg	ccttcaccacagaagcatcacacagctgtaccatc	Site-Directed Mutagenesis	x
106	1396-1951	exon22	5359/5363	T/G	1787/1788	C/G	A/A	c.5359T>A/c.5363G>A	AGT/GAT	S/D	p.C1787S/p.G1788D	C1787S/G1788D	aatggatggtacagctgagtgatgcttctgtggtgaagg	ccttcaccacagaagcatcactcagctgtaccatccatt	Site-Directed Mutagenesis	x
107	1396-1952	exon22	5365	G	1789	A	A	c.5365G>A	ACT	T	p.A1789T	A1789T	ggtacagctgtgtggtacttctgtggtgaagga	tccttcaccacagaagtaccacacagctgtacc	Site-Directed Mutagenesis	x
108	1396-1953	exon22	5371	G	1791	V	T	c.5371G>T	TTG	L	p.V1791L	V1791L	acagctgtgtggtgcttctttggtgaaggagc	gctccttcaccaaagaagcaccacacagctgt	Site-Directed Mutagenesis	x
109	1396-1954	exon23	5411	T	1804	V	C	c.5411T>C	GCC	A	p.V1804A	V1804A	ccttggcacaggtgcccacccaattgtgg	ccacaattgggtgggcacctgtgccaagg	Site-Directed Mutagenesis	x
110	1396-1955	exon23	5455	A	1819	N	T	c.5455A>T	TAT	Y	p.N1819Y	N1819Y	gcctggacagaggactatggcttccatgcaa	ttgcatggaagccatagtcctctgtccaggc	Site-Directed Mutagenesis	x
111	1396-1956	exon23	5467	G	1823	A	A	c.5467G>A	ACA	T	p.A1823T	A1823T	aggacaatggcttccatacaattgggcagatgtgt	acacatctgcccaattgtatggaagccattgtcct	Site-Directed Mutagenesis	x
112	1396-1957	exon23	5497	G	1833	V	A	c.5497G>A	ATG	M	p.V1833M	V1833M	gtgaggcacctgtgatgacccgagagtgg	ccactctcgggtcatcacaggtgcctcac	Site-Directed Mutagenesis	x
113	1396-1958	exon24	5504	G	1835	R	A	c.5504G>A	CAA	Q	p.R1835Q	R1835Q	acctgtggtgacccaagagtgggtgttgg	ccaacacccactcttgggtcaccacaggt	Site-Directed Mutagenesis	x
114	1396-1959	exon23	5531	T	1844	L	C	c.5531T>C	CCC	P	p.L1844P	L1844P	ggacagtgtagcaccctaccagtgccagg	cctggcactggtagggtgctacactgtcc	Site-Directed Mutagenesis	x
115	1396-1960	exon24	5572	A	1858	I	C	c.5572A>C	CTC	L	p.I1858L	I1858L	cctgataccccagctcccccacagcca	tggctgtgggggagctggggtatcagg	Site-Directed Mutagenesis	x
116	1396-1961	exon24	5579	A	1860	H	C	c.5579A>C	CCC	P	p.H1860P	H1860P	ccccagatcccccccagccactactga	tcagtagtggctgggggggatctgggg	Site-Directed Mutagenesis	x
117	1396-1962	exon24	5585	A	1862	H	T	c.5585A>T	CTC	L	p.H1862L	H1862L	gatcccccacagcctctactgaggatcca	tggatcctcagtagaggctgtgggggatc	Site-Directed Mutagenesis	x
